# Supplementary material for: Population structure of Mycobacterium avium subsp. hominissuis provides new insights into genomic evolution
Source: Microb Genom. 2025 Nov 4;11(11):001543. doi: 10.1099/mgen.0.001543 (PMC12584985; doi:10.1099/mgen.0.001543)
Supplement: Uncited Table S1. [file mgen-11-01543-s002.xlsx]

## Sheet: Sheet2
sample	SRA_Run_Accession	NCBI_BioSample	Country	Host	NCBI_BioProject	Reference	total_contig	total_contig_length	max_contig_length	mean_contig_length	median_contig_length	min_contig_length	n50_contig_length	l50_contig_count	num_contig_non_acgtn	contig_percent_a	contig_percent_c	contig_percent_g	GC content	contig_percent_t	contig_percent_n	contig_non_acgtn	contigs_greater_1m	contigs_greater_100k	contigs_greater_10k	contigs_greater_1k	percent_contigs_greater_1m	percent_contigs_greater_100k	percent_contigs_greater_10k	percent_contigs_greater_1k
2495	SRR901702	SAMN02641623	USA	Human	PRJNA203575		97	5712139	2235845	58888	5539	1434	439566	3	0	15.55	34.51	34.37	68.88	15.58	0	0	1	11	26	97	1.03	11.34	26.8	100
A5	*	SAMN02756836	USA	Human	PRJNA88487		50	4870506	804988	97410	26406	263	342227	5	0	15.29	34.68	34.71	69.39	15.32	0	0	0	16	38	44	0	32	76	88
DRR286129	DRR286129	SAMD00292789	Japan	Human	PRJDB11434		88	5690077	352806	64659	27061	1005	165931	12	0	15.7	34.32	34.34	68.66	15.64	0	0	0	22	55	88	0	25	62.5	100
DRR286130	DRR286130	SAMD00292790	Japan	Human	PRJDB11434		37	5035524	799879	136095	58644	1077	275109	6	0	15.41	34.56	34.68	69.24	15.34	0	0	0	16	27	37	0	43.24	72.97	100
DRR286131	DRR286131	SAMD00292791	Japan	Human	PRJDB11434		59	5342854	781950	90556	22966	1077	244442	7	0	15.57	34.42	34.55	68.97	15.47	0	0	0	18	37	59	0	30.51	62.71	100
DRR286132	DRR286132	SAMD00292792	Japan	Human	PRJDB11434		38	5060471	1287932	133170	36491	1077	269920	5	0	15.44	34.51	34.69	69.2	15.36	0	0	1	14	23	38	2.63	36.84	60.53	100
DRR286133	DRR286133	SAMD00292793	Japan	Human	PRJDB11434		82	5685404	522394	69334	31535	1040	162011	11	0	15.72	34.37	34.35	68.72	15.56	0	0	0	19	53	82	0	23.17	64.63	100
DRR286134	DRR286134	SAMD00292794	Japan	Human	PRJDB11434		76	5624705	562696	74009	14023	1077	257639	8	0	15.64	34.32	34.45	68.77	15.59	0	0	0	16	41	76	0	21.05	53.95	100
DRR286135	DRR286135	SAMD00292795	Japan	Human	PRJDB11434		82	5718839	600575	69741	12657	1245	252501	8	0	15.68	34.27	34.44	68.71	15.61	0	0	0	17	44	82	0	20.73	53.66	100
DRR286136	DRR286136	SAMD00292796	Japan	Human	PRJDB11434		46	5073336	569745	110289	43532	1077	244443	8	0	15.42	34.59	34.61	69.2	15.38	0	0	0	18	32	46	0	39.13	69.57	100
DRR286137	DRR286137	SAMD00292797	Japan	Human	PRJDB11434		40	5250820	1253458	131270	36380	1120	281385	5	0	15.52	34.52	34.55	69.07	15.41	0	0	1	15	28	40	2.5	37.5	70	100
DRR286138	DRR286138	SAMD00292798	Japan	Human	PRJDB11434		41	5197661	590992	126772	50927	1120	269920	7	0	15.47	34.62	34.54	69.16	15.36	0	0	0	16	30	41	0	39.02	73.17	100
DRR286140	DRR286140	SAMD00292800	Japan	Human	PRJDB11434		37	5154214	589434	139303	44307	1120	335774	6	0	15.46	34.54	34.63	69.17	15.38	0	0	0	15	25	37	0	40.54	67.57	100
DRR286141	DRR286141	SAMD00292801	Japan	Human	PRJDB11434		37	5032383	612667	136010	58479	1077	270014	7	0	15.41	34.55	34.69	69.24	15.34	0	0	0	16	26	37	0	43.24	70.27	100
DRR286142	DRR286142	SAMD00292802	Japan	Human	PRJDB11434		52	5270696	524885	101359	36611	1031	275148	7	0	15.54	34.54	34.53	69.07	15.38	0	0	0	18	35	52	0	34.62	67.31	100
DRR286143	DRR286143	SAMD00292803	Japan	Human	PRJDB11434		52	5184456	729245	99701	40378	1113	251034	7	0	15.5	34.54	34.59	69.13	15.37	0	0	0	17	38	52	0	32.69	73.08	100
DRR286144	DRR286144	SAMD00292804	Japan	Human	PRJDB11434		57	5299797	799938	92978	20219	1077	257789	5	0	15.49	34.58	34.47	69.05	15.46	0	0	0	14	35	57	0	24.56	61.4	100
DRR286145	DRR286145	SAMD00292805	Japan	Human	PRJDB11434		46	5198821	710556	113017	35587	1308	270345	7	0	15.53	34.42	34.6	69.02	15.45	0	0	0	16	33	46	0	34.78	71.74	100
DRR286147	DRR286147	SAMD00292807	Japan	Human	PRJDB11434		37	5078150	809441	137247	68961	1013	257793	6	0	15.44	34.59	34.59	69.18	15.37	0	0	0	15	27	37	0	40.54	72.97	100
DRR286148	DRR286148	SAMD00292808	Japan	Human	PRJDB11434		52	5344858	637450	102785	37845	1095	258360	7	0	15.56	34.49	34.47	68.96	15.47	0	0	0	17	35	52	0	32.69	67.31	100
DRR286149	DRR286149	SAMD00292809	Japan	Human	PRJDB11434		56	5322166	706486	95038	34603	1120	244443	7	0	15.48	34.52	34.56	69.08	15.43	0	0	0	17	37	56	0	30.36	66.07	100
DRR286150	DRR286150	SAMD00292810	Japan	Human	PRJDB11434		77	5623087	557735	73027	21653	1053	251064	8	0	15.67	34.36	34.4	68.76	15.56	0	0	0	17	46	77	0	22.08	59.74	100
DRR286151	DRR286151	SAMD00292811	Japan	Human	PRJDB11434		79	5712752	1023363	72313	13548	1077	254272	8	0	15.71	34.36	34.34	68.7	15.59	0	0	1	17	45	79	1.27	21.52	56.96	100
DRR286152	DRR286152	SAMD00292812	Japan	Human	PRJDB11434		101	5641534	424478	55856	13548	1053	198695	11	0	15.69	34.43	34.35	68.78	15.54	0	0	0	20	55	101	0	19.8	54.46	100
DRR286153	DRR286153	SAMD00292813	Japan	Human	PRJDB11434		78	5546503	589583	71109	23944	1077	184335	9	0	15.63	34.46	34.39	68.85	15.52	0	0	0	18	50	78	0	23.08	64.1	100
DRR286154	DRR286154	SAMD00292814	Japan	Human	PRJDB11434		79	5746535	561610	72740	22673	1077	207502	10	0	15.7	34.32	34.38	68.7	15.6	0	0	0	21	50	79	0	26.58	63.29	100
DRR286155	DRR286155	SAMD00292815	Japan	Human	PRJDB11434		59	5268560	729259	89297	29752	1120	244276	7	0	15.5	34.47	34.6	69.07	15.43	0	0	0	16	39	59	0	27.12	66.1	100
DRR286156	DRR286156	SAMD00292816	Japan	Human	PRJDB11434		52	5439028	589866	104596	40656	1064	250752	8	0	15.57	34.48	34.49	68.97	15.46	0	0	0	17	36	52	0	32.69	69.23	100
DRR286157	DRR286157	SAMD00292817	Japan	Human	PRJDB11434		73	4914018	381971	67315	26117	1029	183582	10	0	15.31	34.69	34.68	69.37	15.33	0	0	0	15	45	73	0	20.55	61.64	100
DRR286158	DRR286158	SAMD00292818	Japan	Human	PRJDB11434		142	5127976	528197	36112	11005	1003	119997	13	0	15.47	34.68	34.54	69.22	15.31	0	0	0	16	73	142	0	11.27	51.41	100
DRR286159	DRR286159	SAMD00292819	Japan	Human	PRJDB11434		90	5323061	596377	59145	12326	1023	174306	9	0	15.53	34.56	34.45	69.01	15.46	0	0	0	18	48	90	0	20	53.33	100
DRR286160	DRR286160	SAMD00292820	Japan	Human	PRJDB11434		77	5217586	722659	67760	18497	1134	212651	8	0	15.45	34.63	34.48	69.11	15.44	0	0	0	17	45	77	0	22.08	58.44	100
DRR286161	DRR286161	SAMD00292821	Japan	Human	PRJDB11434		101	5139372	825801	50884	9125	1149	160864	9	0	15.45	34.62	34.55	69.17	15.38	0	0	0	18	50	101	0	17.82	49.5	100
DRR286162	DRR286162	SAMD00292822	Japan	Human	PRJDB11434		61	5101581	1172019	83632	13112	1013	193542	7	0	15.46	34.59	34.59	69.18	15.35	0	0	1	18	33	61	1.64	29.51	54.1	100
DRR286163	DRR286163	SAMD00292823	Japan	Human	PRJDB11434		70	5102196	716938	72888	10551	1013	191499	8	0	15.47	34.61	34.57	69.18	15.34	0	0	0	18	35	70	0	25.71	50	100
DRR286164	DRR286164	SAMD00292824	Japan	Human	PRJDB11434		81	5479482	457884	67647	25573	1023	186954	9	0	15.58	34.52	34.41	68.93	15.49	0	0	0	17	51	81	0	20.99	62.96	100
DRR286165	DRR286165	SAMD00292825	Japan	Human	PRJDB11434		127	5395898	343334	42487	12535	1002	121901	15	0	15.62	34.45	34.4	68.85	15.54	0	0	0	19	66	127	0	14.96	51.97	100
DRR286166	DRR286166	SAMD00292826	Japan	Human	PRJDB11434		162	5256181	163559	32445	19435	1095	70210	27	0	15.51	34.52	34.46	68.98	15.5	0	0	0	10	107	162	0	6.17	66.05	100
DRR286167	DRR286167	SAMD00292827	Japan	Human	PRJDB11434		126	5186514	205522	41162	20075	1136	98328	19	0	15.5	34.51	34.52	69.03	15.47	0	0	0	17	86	126	0	13.49	68.25	100
DRR286168	DRR286168	SAMD00292828	Japan	Human	PRJDB11434		137	5577380	511078	40710	9927	1011	161714	11	0	15.68	34.45	34.3	68.75	15.57	0	0	0	16	68	137	0	11.68	49.64	100
DRR286169	DRR286169	SAMD00292829	Japan	Human	PRJDB11434		79	5102181	583687	64584	17098	1055	189601	9	0	15.49	34.52	34.57	69.09	15.42	0	0	0	17	46	79	0	21.52	58.23	100
DRR286170	DRR286170	SAMD00292830	Japan	Human	PRJDB11434		72	5422256	388709	75309	29517	1054	210056	11	0	15.57	34.56	34.39	68.95	15.48	0	0	0	19	49	72	0	26.39	68.06	100
DRR286171	DRR286171	SAMD00292831	Japan	Human	PRJDB11434		82	5167405	505636	63017	13764	1066	195547	10	0	15.46	34.55	34.58	69.13	15.42	0	0	0	18	43	82	0	21.95	52.44	100
DRR286172	DRR286172	SAMD00292832	Japan	Human	PRJDB11434		68	5299868	744303	77939	17636	1029	408547	5	0	15.48	34.6	34.38	68.98	15.53	0	0	0	14	40	68	0	20.59	58.82	100
DRR286173	DRR286173	SAMD00292833	Japan	Human	PRJDB11434		87	5310358	606747	61038	15835	1067	166887	10	0	15.54	34.48	34.54	69.02	15.44	0	0	0	19	51	87	0	21.84	58.62	100
DRR286174	DRR286174	SAMD00292834	Japan	Human	PRJDB11434		68	5086014	706438	74794	13611	1123	226830	6	0	15.48	34.52	34.6	69.12	15.41	0	0	0	16	38	68	0	23.53	55.88	100
DRR286175	DRR286175	SAMD00292835	Japan	Human	PRJDB11434		106	5047733	428904	47620	10712	1013	176495	10	0	15.46	34.64	34.57	69.21	15.33	0	0	0	17	57	106	0	16.04	53.77	100
DRR286176	DRR286176	SAMD00292836	Japan	Human	PRJDB11434		69	5223364	604233	75700	31175	1149	238278	7	0	15.45	34.6	34.51	69.11	15.44	0	0	0	14	49	69	0	20.29	71.01	100
DRR286177	DRR286177	SAMD00292837	Japan	Human	PRJDB11434		72	5099270	473331	70823	10506	1013	209815	10	0	15.45	34.68	34.52	69.2	15.34	0	0	0	21	38	72	0	29.17	52.78	100
DRR286178	DRR286178	SAMD00292838	Japan	Human	PRJDB11434		96	5398401	433189	56233	12033	1023	176438	9	0	15.59	34.49	34.46	68.95	15.46	0	0	0	18	50	96	0	18.75	52.08	100
DRR286179	DRR286179	SAMD00292839	Japan	Human	PRJDB11434		68	5224093	628641	76824	27361	1120	195459	8	0	15.46	34.59	34.49	69.08	15.46	0	0	0	18	49	68	0	26.47	72.06	100
DRR286180	DRR286180	SAMD00292840	Japan	Human	PRJDB11434		121	5187598	298323	42872	15190	1094	116920	16	0	15.51	34.64	34.52	69.16	15.33	0	0	0	19	72	121	0	15.7	59.5	100
DRR286181	DRR286181	SAMD00292841	Japan	Human	PRJDB11434		189	5419871	338686	28676	6609	1001	94674	18	0	15.65	34.44	34.4	68.84	15.51	0	0	0	17	86	189	0	8.99	45.5	100
DRR286182	DRR286182	SAMD00292842	Japan	Human	PRJDB11434		127	5266317	279809	41467	9790	1006	127482	14	0	15.56	34.59	34.48	69.07	15.37	0	0	0	20	62	127	0	15.75	48.82	100
DRR286183	DRR286183	SAMD00292843	Japan	Human	PRJDB11434		88	5809544	368590	66017	36376	1224	168718	12	0	15.71	34.37	34.26	68.63	15.66	0	0	0	21	59	88	0	23.86	67.05	100
DRR286184	DRR286184	SAMD00292844	Japan	Human	PRJDB11434		123	5382691	313948	43761	9097	1022	182852	12	0	15.55	34.5	34.51	69.01	15.45	0	0	0	20	58	123	0	16.26	47.15	100
DRR286185	DRR286185	SAMD00292845	Japan	Human	PRJDB11434		80	5310539	574399	66381	17284	1041	194157	8	0	15.56	34.51	34.45	68.96	15.48	0	0	0	15	48	80	0	18.75	60	100
DRR286186	DRR286186	SAMD00292846	Japan	Human	PRJDB11434		69	5104143	693791	73973	12686	1013	193492	8	0	15.47	34.59	34.59	69.18	15.35	0	0	0	17	37	69	0	24.64	53.62	100
DRR286187	DRR286187	SAMD00292847	Japan	Human	PRJDB11434		86	5130602	585789	59658	21986	1195	166043	9	0	15.4	34.6	34.59	69.19	15.41	0	0	0	16	54	86	0	18.6	62.79	100
DRR286188	DRR286188	SAMD00292848	Japan	Human	PRJDB11434		70	5200702	643770	74295	26874	1030	252199	7	0	15.47	34.57	34.51	69.08	15.45	0	0	0	13	43	70	0	18.57	61.43	100
DRR286189	DRR286189	SAMD00292849	Japan	Human	PRJDB11434		86	4959624	416607	57670	17742	1091	161307	9	0	15.36	34.69	34.63	69.32	15.32	0	0	0	16	50	86	0	18.6	58.14	100
DRR286190	DRR286190	SAMD00292850	Japan	Human	PRJDB11434		119	4944099	289333	41547	17758	1011	89994	17	0	15.34	34.67	34.66	69.33	15.33	0	0	0	14	68	119	0	11.76	57.14	100
DRR286191	DRR286191	SAMD00292851	Japan	Human	PRJDB11434		67	5420505	602160	80903	28330	1073	211633	9	0	15.57	34.55	34.39	68.94	15.48	0	0	0	18	46	67	0	26.87	68.66	100
DRR286192	DRR286192	SAMD00292852	Japan	Human	PRJDB11434		116	5070365	354960	43710	10646	1039	139319	12	0	15.39	34.68	34.57	69.25	15.36	0	0	0	17	61	116	0	14.66	52.59	100
DRR286193	DRR286193	SAMD00292853	Japan	Human	PRJDB11434		100	5391392	343319	53913	19285	1013	158127	13	0	15.63	34.51	34.4	68.91	15.47	0	0	0	17	63	100	0	17	63	100
DRR286194	DRR286194	SAMD00292854	Japan	Human	PRJDB11434		122	5316497	447092	43577	8173	1013	156986	12	0	15.55	34.5	34.56	69.06	15.39	0	0	0	17	58	122	0	13.93	47.54	100
DRR286195	DRR286195	SAMD00292855	Japan	Human	PRJDB11434		83	5240871	418514	63143	25406	1224	174652	10	0	15.52	34.52	34.56	69.08	15.4	0	0	0	17	51	83	0	20.48	61.45	100
DRR286196	DRR286196	SAMD00292856	Japan	Human	PRJDB11434		114	5023091	317666	44062	8771	1000	166925	11	0	15.38	34.66	34.66	69.32	15.3	0	0	0	17	56	113	0	14.91	49.12	99.12
DRR286197	DRR286197	SAMD00292857	Japan	Human	PRJDB11434		65	5093158	491701	78356	22708	1013	181397	9	0	15.46	34.61	34.55	69.16	15.39	0	0	0	19	43	65	0	29.23	66.15	100
DRR286198	DRR286198	SAMD00292858	Japan	Human	PRJDB11434		107	5130231	646396	47946	9021	1098	160859	10	0	15.47	34.64	34.54	69.18	15.35	0	0	0	18	51	107	0	16.82	47.66	100
DRR286199	DRR286199	SAMD00292859	Japan	Human	PRJDB11434		126	5132994	337582	40738	8871	1013	124074	15	0	15.48	34.58	34.58	69.16	15.37	0	0	0	17	61	126	0	13.49	48.41	100
DRR286200	DRR286200	SAMD00292860	Japan	Human	PRJDB11434		68	5167310	412961	75989	27272	1120	211027	9	0	15.46	34.54	34.58	69.12	15.43	0	0	0	19	44	68	0	27.94	64.71	100
DRR286201	DRR286201	SAMD00292861	Japan	Human	PRJDB11434		77	5084395	684138	66031	12343	1070	191104	8	0	15.51	34.52	34.58	69.1	15.4	0	0	0	17	41	77	0	22.08	53.25	100
DRR286202	DRR286202	SAMD00292862	Japan	Human	PRJDB11434		78	5263094	589767	67475	21260	1119	183439	8	0	15.49	34.6	34.48	69.08	15.42	0	0	0	19	48	78	0	24.36	61.54	100
DRR286204	DRR286204	SAMD00292864	Japan	Human	PRJDB11434		75	5215228	681618	69536	17062	1208	230045	7	0	15.46	34.6	34.5	69.1	15.43	0	0	0	17	45	75	0	22.67	60	100
DRR286205	DRR286205	SAMD00292865	Japan	Human	PRJDB11434		98	5169277	412626	52747	9744	1013	146266	11	0	15.52	34.57	34.56	69.13	15.35	0	0	0	19	49	98	0	19.39	50	100
DRR286206	DRR286206	SAMD00292866	Japan	Human	PRJDB11434		75	5341477	525558	71219	26278	1149	199006	8	0	15.49	34.48	34.56	69.04	15.46	0	0	0	15	50	75	0	20	66.67	100
DRR286207	DRR286207	SAMD00292867	Japan	Human	PRJDB11434		53	5141329	645483	97006	28326	1017	231608	6	0	15.49	34.58	34.54	69.12	15.4	0	0	0	16	32	53	0	30.19	60.38	100
DRR286208	DRR286208	SAMD00292868	Japan	Human	PRJDB11434		107	5565994	363136	52018	9506	1129	197269	11	0	15.65	34.46	34.3	68.76	15.59	0	0	0	20	52	107	0	18.69	48.6	100
DRR286209	DRR286209	SAMD00292869	Japan	Human	PRJDB11434		62	5004206	793259	80713	35774	1062	209827	6	0	15.41	34.62	34.61	69.23	15.36	0	0	0	14	39	62	0	22.58	62.9	100
DRR286210	DRR286210	SAMD00292870	Japan	Human	PRJDB11434		96	5354383	440992	55774	13582	1105	213123	9	0	15.53	34.47	34.48	68.95	15.52	0	0	0	16	54	96	0	16.67	56.25	100
DRR286211	DRR286211	SAMD00292871	Japan	Human	PRJDB11434		65	5311271	934408	81711	15394	1040	310566	5	0	15.49	34.61	34.38	68.99	15.52	0	0	0	14	35	65	0	21.54	53.85	100
DRR286212	DRR286212	SAMD00292872	Japan	Human	PRJDB11434		74	5211155	959052	70421	13312	1095	216126	7	0	15.46	34.55	34.51	69.06	15.47	0	0	0	17	40	74	0	22.97	54.05	100
DRR286213	DRR286213	SAMD00292873	Japan	Human	PRJDB11434		129	5044520	424167	39104	11691	1023	108019	15	0	15.45	34.7	34.58	69.28	15.28	0	0	0	16	68	129	0	12.4	52.71	100
DRR286214	DRR286214	SAMD00292874	Japan	Human	PRJDB11434		52	5343741	707892	102764	37996	1166	248674	7	0	15.56	34.5	34.45	68.95	15.49	0	0	0	18	35	52	0	34.62	67.31	100
DRR286215	DRR286215	SAMD00292875	Japan	Human	PRJDB11434		122	5564841	681825	45613	12203	1061	172140	10	0	15.62	34.47	34.41	68.88	15.5	0	0	0	15	65	122	0	12.3	53.28	100
DRR286216	DRR286216	SAMD00292876	Japan	Human	PRJDB11434		82	5137815	607519	62656	10308	1091	247793	7	0	15.5	34.61	34.47	69.08	15.42	0	0	0	16	41	82	0	19.51	50	100
DRR286217	DRR286217	SAMD00292877	Japan	Human	PRJDB11434		614	6062690	393591	9874	1875	1000	109771	17	0	15.72	34.38	34.34	68.72	15.56	0	0	0	20	61	612	0	3.26	9.93	99.67
DRR286218	DRR286218	SAMD00292878	Japan	Human	PRJDB11434		65	5525550	1222157	85008	16475	1147	433207	4	0	15.59	34.59	34.28	68.87	15.53	0	0	1	13	36	65	1.54	20	55.38	100
DRR286219	DRR286219	SAMD00292879	Japan	Human	PRJDB11434		60	5036730	457231	83945	23450	1227	245681	7	0	15.42	34.64	34.61	69.25	15.32	0	0	0	18	38	60	0	30	63.33	100
DRR286220	DRR286220	SAMD00292880	Japan	Human	PRJDB11434		52	5234454	735884	100662	36125	1149	271842	6	0	15.48	34.55	34.53	69.08	15.44	0	0	0	17	34	52	0	32.69	65.38	100
DRR286221	DRR286221	SAMD00292881	Japan	Human	PRJDB11434		87	5060368	670009	58165	6670	1129	264587	5	0	15.49	34.57	34.52	69.09	15.42	0	0	0	15	38	87	0	17.24	43.68	100
DRR286222	DRR286222	SAMD00292882	Japan	Human	PRJDB11434		81	5107316	524261	63053	12889	1013	199223	8	0	15.42	34.65	34.53	69.18	15.4	0	0	0	18	44	81	0	22.22	54.32	100
DRR286223	DRR286223	SAMD00292883	Japan	Human	PRJDB11434		65	5491709	702778	84487	19319	1190	347250	6	0	15.61	34.46	34.41	68.87	15.51	0	0	0	15	41	65	0	23.08	63.08	100
DRR286224	DRR286224	SAMD00292884	Japan	Human	PRJDB11434		88	5184610	684759	58916	10839	1004	230249	8	0	15.5	34.52	34.5	69.02	15.48	0	0	0	17	47	88	0	19.32	53.41	100
DRR286225	DRR286225	SAMD00292885	Japan	Human	PRJDB11434		126	5274931	364188	41864	10414	1042	151716	12	0	15.5	34.5	34.47	68.97	15.53	0	0	0	17	63	126	0	13.49	50	100
DRR286226	DRR286226	SAMD00292886	Japan	Human	PRJDB11434		78	5513705	372050	70688	36154	1224	167096	12	0	15.62	34.56	34.34	68.9	15.48	0	0	0	19	56	78	0	24.36	71.79	100
DRR286227	DRR286227	SAMD00292887	Japan	Human	PRJDB11434		70	5210599	674636	74437	14977	1046	223349	6	0	15.53	34.5	34.55	69.05	15.42	0	0	0	15	40	70	0	21.43	57.14	100
DRR286228	DRR286228	SAMD00292888	Japan	Human	PRJDB11434		79	5255513	524266	66525	18730	1091	193665	8	0	15.51	34.58	34.43	69.01	15.48	0	0	0	17	50	79	0	21.52	63.29	100
DRR286229	DRR286229	SAMD00292889	Japan	Human	PRJDB11434		76	5129729	510827	67496	24530	1030	164712	9	0	15.49	34.56	34.53	69.09	15.42	0	0	0	16	48	76	0	21.05	63.16	100
DRR286230	DRR286230	SAMD00292890	Japan	Human	PRJDB11434		81	5125010	474160	63271	17583	1094	173943	8	0	15.47	34.63	34.52	69.15	15.38	0	0	0	16	48	81	0	19.75	59.26	100
DRR286231	DRR286231	SAMD00292891	Japan	Human	PRJDB11434		90	5155512	277652	57283	22916	1149	157682	12	0	15.48	34.53	34.57	69.1	15.42	0	0	0	16	61	90	0	17.78	67.78	100
DRR286232	DRR286232	SAMD00292892	Japan	Human	PRJDB11434		64	5145436	506397	80397	21424	1041	245874	8	0	15.43	34.54	34.56	69.1	15.47	0	0	0	17	42	64	0	26.56	65.62	100
DRR286233	DRR286233	SAMD00292893	Japan	Human	PRJDB11434		92	5746617	467006	62463	21787	1078	174090	10	0	15.69	34.3	34.37	68.67	15.64	0	0	0	19	56	92	0	20.65	60.87	100
DRR286234	DRR286234	SAMD00292894	Japan	Human	PRJDB11434		107	4993949	419768	46672	11956	1008	136261	12	0	15.4	34.62	34.65	69.27	15.33	0	0	0	19	55	107	0	17.76	51.4	100
DRR286235	DRR286235	SAMD00292895	Japan	Human	PRJDB11434		46	5190426	828147	112835	29854	1205	316815	5	0	15.49	34.61	34.45	69.06	15.46	0	0	0	17	29	46	0	36.96	63.04	100
DRR286236	DRR286236	SAMD00292896	Japan	Human	PRJDB11434		141	5088960	317513	36091	6496	1030	104736	16	0	15.47	34.66	34.54	69.2	15.33	0	0	0	17	65	141	0	12.06	46.1	100
DRR286237	DRR286237	SAMD00292897	Japan	Human	PRJDB11434		107	5148495	454791	48116	10621	1046	184786	10	0	15.47	34.62	34.52	69.14	15.39	0	0	0	16	55	107	0	14.95	51.4	100
ERR12861364	ERR12861364	SAMEA115474881	Germany	Human	PRJEB70863	https://doi.org/10.1186/s13073-024-01359-8	222	5130557	146854	23110	14204	508	41899	34	0	15.48	34.52	34.58	69.1	15.41	0	0	0	6	129	206	0	2.7	58.11	92.79
ERR12861365	ERR12861365	SAMEA115474882	Germany	Human	PRJEB70863	https://doi.org/10.1186/s13073-024-01359-8	187	5244497	231741	28045	15480	522	70342	27	0	15.54	34.57	34.43	69	15.46	0	0	0	7	110	169	0	3.74	58.82	90.37
ERR12861366	ERR12861366	SAMEA115474883	Germany	Human	PRJEB70863	https://doi.org/10.1186/s13073-024-01359-8	182	5337634	237559	29327	19872	542	54575	28	0	15.59	34.55	34.4	68.95	15.47	0	0	0	8	112	171	0	4.4	61.54	93.96
ERR12861367	ERR12861367	SAMEA115474884	Germany	Human	PRJEB70863	https://doi.org/10.1186/s13073-024-01359-8	152	5069005	222906	33348	20245	541	69932	20	0	15.41	34.61	34.61	69.22	15.36	0	0	0	13	95	143	0	8.55	62.5	94.08
ERR12861368	ERR12861368	SAMEA115474885	Germany	Human	PRJEB70863	https://doi.org/10.1186/s13073-024-01359-8	185	5330230	182944	28812	17776	542	54020	29	0	15.58	34.49	34.42	68.91	15.51	0	0	0	12	119	180	0	6.49	64.32	97.3
ERR12861369	ERR12861369	SAMEA115474886	Germany	Human	PRJEB70863	https://doi.org/10.1186/s13073-024-01359-8	165	5013470	215842	30384	17916	585	57858	26	0	15.41	34.61	34.63	69.24	15.35	0	0	0	8	107	156	0	4.85	64.85	94.55
ERR12861370	ERR12861370	SAMEA115474887	Germany	Human	PRJEB70863	https://doi.org/10.1186/s13073-024-01359-8	204	5149139	182352	25240	15627	506	49305	31	0	15.48	34.53	34.58	69.11	15.4	0	0	0	7	119	183	0	3.43	58.33	89.71
ERR12861371	ERR12861371	SAMEA115474888	Germany	Human	PRJEB70863	https://doi.org/10.1186/s13073-024-01359-8	136	5149274	261346	37862	21927	519	71956	20	0	15.46	34.62	34.55	69.17	15.38	0	0	0	12	84	127	0	8.82	61.76	93.38
ERR12861372	ERR12861372	SAMEA115474889	Germany	Human	PRJEB70863	https://doi.org/10.1186/s13073-024-01359-8	311	5743522	102800	18467	10764	511	35069	48	0	15.78	34.33	34.3	68.63	15.59	0	0	0	2	162	293	0	0.64	52.09	94.21
ERR12861373	ERR12861373	SAMEA115474890	Germany	Human	PRJEB70863	https://doi.org/10.1186/s13073-024-01359-8	219	5278064	203145	24100	14368	504	49513	32	0	15.53	34.58	34.45	69.03	15.45	0	0	0	7	121	201	0	3.2	55.25	91.78
ERR12861374	ERR12861374	SAMEA115474891	Germany	Human	PRJEB70863	https://doi.org/10.1186/s13073-024-01359-8	194	5430157	214245	27990	14655	542	69744	26	0	15.53	34.47	34.47	68.94	15.52	0	0	0	9	120	185	0	4.64	61.86	95.36
ERR12861375	ERR12861375	SAMEA115474892	Germany	Human	PRJEB70863	https://doi.org/10.1186/s13073-024-01359-8	145	5084616	240973	35066	20905	605	68175	22	0	15.44	34.57	34.61	69.18	15.37	0	0	0	10	96	140	0	6.9	66.21	96.55
ERR12861376	ERR12861376	SAMEA115474893	Germany	Human	PRJEB70863	https://doi.org/10.1186/s13073-024-01359-8	245	5370422	201326	21920	12409	542	44412	38	0	15.59	34.55	34.43	68.98	15.42	0	0	0	5	140	224	0	2.04	57.14	91.43
ERR12861377	ERR12861377	SAMEA115474894	Germany	Human	PRJEB70863	https://doi.org/10.1186/s13073-024-01359-8	140	5294509	237589	37817	24050	659	67301	24	0	15.52	34.52	34.49	69.01	15.46	0	0	0	12	98	134	0	8.57	70	95.71
ERR12861378	ERR12861378	SAMEA115474895	Germany	Human	PRJEB70863	https://doi.org/10.1186/s13073-024-01359-8	181	5293861	191324	29247	18407	572	53191	31	0	15.53	34.48	34.49	68.97	15.5	0	0	0	8	119	172	0	4.42	65.75	95.03
ERR12861379	ERR12861379	SAMEA115474896	Germany	Human	PRJEB70863	https://doi.org/10.1186/s13073-024-01359-8	126	5190051	260890	41190	21618	670	75412	20	0	15.44	34.58	34.57	69.15	15.41	0	0	0	14	88	123	0	11.11	69.84	97.62
ERR12861380	ERR12861380	SAMEA115474897	Germany	Human	PRJEB70863	https://doi.org/10.1186/s13073-024-01359-8	97	4896324	373499	50477	28532	602	106368	14	0	15.33	34.66	34.71	69.37	15.3	0	0	0	16	75	93	0	16.49	77.32	95.88
ERR12861381	ERR12861381	SAMEA115474898	Germany	Human	PRJEB70863	https://doi.org/10.1186/s13073-024-01359-8	143	5077307	217130	35505	20420	670	70917	22	0	15.4	34.59	34.59	69.18	15.41	0	0	0	10	93	137	0	6.99	65.03	95.8
ERR12861382	ERR12861382	SAMEA115474899	Germany	Human	PRJEB70863	https://doi.org/10.1186/s13073-024-01359-8	158	5146150	291299	32570	20700	505	64289	25	0	15.48	34.6	34.51	69.11	15.41	0	0	0	10	105	148	0	6.33	66.46	93.67
ERR12861383	ERR12861383	SAMEA115474900	Germany	Human	PRJEB70863	https://doi.org/10.1186/s13073-024-01359-8	197	5134105	170204	26061	14709	505	52768	31	0	15.4	34.63	34.56	69.19	15.41	0	0	0	7	115	185	0	3.55	58.38	93.91
ERR12861386	ERR12861386	SAMEA115474903	Germany	Human	PRJEB70863	https://doi.org/10.1186/s13073-024-01359-8	213	5327469	262052	25011	7564	512	65226	26	0	15.51	34.56	34.48	69.04	15.46	0	0	0	7	101	185	0	3.29	47.42	86.85
ERR12861387	ERR12861387	SAMEA115474904	Germany	Human	PRJEB70863	https://doi.org/10.1186/s13073-024-01359-8	172	5134484	238505	29851	16651	525	60633	23	0	15.44	34.63	34.57	69.2	15.35	0	0	0	11	103	161	0	6.4	59.88	93.6
ERR12861389	ERR12861389	SAMEA115474906	Germany	Human	PRJEB70863	https://doi.org/10.1186/s13073-024-01359-8	278	5356381	166982	19267	10965	520	36742	42	0	15.55	34.48	34.5	68.98	15.47	0	0	0	5	148	261	0	1.8	53.24	93.88
ERR12861391	ERR12861391	SAMEA115474908	Germany	Human	PRJEB70863	https://doi.org/10.1186/s13073-024-01359-8	658	6012338	167995	9137	2059	502	29774	53	0	15.89	34.15	34.2	68.35	15.76	0	0	0	3	157	472	0	0.46	23.86	71.73
ERR12861392	ERR12861392	SAMEA115474909	Germany	Human	PRJEB70863	https://doi.org/10.1186/s13073-024-01359-8	134	5130782	200793	38289	22122	507	77325	19	0	15.45	34.6	34.59	69.19	15.35	0	0	0	13	91	128	0	9.7	67.91	95.52
ERR12861394	ERR12861394	SAMEA115474911	Germany	Human	PRJEB70863	https://doi.org/10.1186/s13073-024-01359-8	191	5393004	268655	28235	11610	528	64416	24	0	15.54	34.48	34.46	68.94	15.51	0	0	0	12	109	173	0	6.28	57.07	90.58
ERR12861395	ERR12861395	SAMEA115474912	Germany	Human	PRJEB70863	https://doi.org/10.1186/s13073-024-01359-8	174	5484708	237944	31521	16446	626	57398	25	0	15.56	34.48	34.39	68.87	15.57	0	0	0	12	108	166	0	6.9	62.07	95.4
ERR12861396	ERR12861396	SAMEA115474913	Germany	Human	PRJEB70863	https://doi.org/10.1186/s13073-024-01359-8	176	5179717	280061	29430	18848	550	56155	29	0	15.5	34.57	34.51	69.08	15.42	0	0	0	8	114	166	0	4.55	64.77	94.32
ERR12861398	ERR12861398	SAMEA115474915	Germany	Human	PRJEB70863	https://doi.org/10.1186/s13073-024-01359-8	110	4946025	240781	44963	26787	630	85962	17	0	15.37	34.68	34.63	69.31	15.32	0	0	0	13	73	101	0	11.82	66.36	91.82
ERR12861399	ERR12861399	SAMEA115474916	Germany	Human	PRJEB70863	https://doi.org/10.1186/s13073-024-01359-8	202	5142721	200754	25459	15097	527	44033	33	0	15.44	34.63	34.57	69.2	15.36	0	0	0	5	122	193	0	2.48	60.4	95.54
ERR12861400	ERR12861400	SAMEA115474917	Germany	Human	PRJEB70863	https://doi.org/10.1186/s13073-024-01359-8	148	5124674	203988	34626	21095	558	65525	23	0	15.43	34.6	34.59	69.19	15.38	0	0	0	13	94	140	0	8.78	63.51	94.59
ERR12861401	ERR12861401	SAMEA115474918	Germany	Human	PRJEB70863	https://doi.org/10.1186/s13073-024-01359-8	126	5166234	317546	41001	23959	670	95146	17	0	15.47	34.6	34.52	69.12	15.4	0	0	0	15	84	121	0	11.9	66.67	96.03
ERR12861402	ERR12861402	SAMEA115474919	Germany	Human	PRJEB70863	https://doi.org/10.1186/s13073-024-01359-8	159	5235919	218849	32930	14699	508	72135	22	0	15.47	34.52	34.58	69.1	15.42	0	0	0	12	96	148	0	7.55	60.38	93.08
ERR12861403	ERR12861403	SAMEA115474920	Germany	Human	PRJEB70863	https://doi.org/10.1186/s13073-024-01359-8	112	5095454	256303	45495	26822	503	81741	17	0	15.41	34.72	34.5	69.22	15.37	0	0	0	12	76	104	0	10.71	67.86	92.86
ERR12861406	ERR12861406	SAMEA115474923	Germany	Human	PRJEB70863	https://doi.org/10.1186/s13073-024-01359-8	125	5075594	244743	40604	26086	674	70386	22	0	15.45	34.72	34.5	69.22	15.33	0	0	0	10	91	122	0	8	72.8	97.6
ERR12861409	ERR12861409	SAMEA115474926	Germany	Human	PRJEB70863	https://doi.org/10.1186/s13073-024-01359-8	162	5606485	382664	34607	18530	542	67725	23	0	15.62	34.4	34.37	68.77	15.62	0	0	0	11	101	157	0	6.79	62.35	96.91
ERR12861411	ERR12861411	SAMEA115474928	Germany	Human	PRJEB70863	https://doi.org/10.1186/s13073-024-01359-8	155	5057561	237555	32629	17475	670	67730	22	0	15.46	34.6	34.6	69.2	15.34	0	0	0	11	100	146	0	7.1	64.52	94.19
ERR12861412	ERR12861412	SAMEA115474929	Germany	Human	PRJEB70863	https://doi.org/10.1186/s13073-024-01359-8	153	5036287	244518	32916	17440	662	68261	22	0	15.42	34.59	34.63	69.22	15.35	0	0	0	9	93	146	0	5.88	60.78	95.42
ERR12861413	ERR12861413	SAMEA115474930	Germany	Human	PRJEB70863	https://doi.org/10.1186/s13073-024-01359-8	190	5288030	241481	27831	17021	503	56524	30	0	15.5	34.51	34.52	69.03	15.48	0	0	0	8	115	177	0	4.21	60.53	93.16
ERR12861414	ERR12861414	SAMEA115474931	Germany	Human	PRJEB70863	https://doi.org/10.1186/s13073-024-01359-8	152	5181822	269855	34090	16914	500	76760	20	0	15.48	34.58	34.51	69.09	15.44	0	0	0	12	88	137	0	7.89	57.89	90.13
ERR12861415	ERR12861415	SAMEA115474932	Germany	Human	PRJEB70863	https://doi.org/10.1186/s13073-024-01359-8	122	5015761	218323	41112	23731	519	82284	18	0	15.32	34.67	34.69	69.36	15.32	0	0	0	14	82	112	0	11.48	67.21	91.8
ERR12861416	ERR12861416	SAMEA115474933	Germany	Human	PRJEB70863	https://doi.org/10.1186/s13073-024-01359-8	227	5234564	172315	23059	13558	546	44039	39	0	15.5	34.51	34.51	69.02	15.48	0	0	0	5	138	213	0	2.2	60.79	93.83
ERR12861417	ERR12861417	SAMEA115474934	Germany	Human	PRJEB70863	https://doi.org/10.1186/s13073-024-01359-8	263	5722413	144774	21758	11365	506	46964	38	0	15.71	34.33	34.36	68.69	15.6	0	0	0	7	142	248	0	2.66	53.99	94.3
ERR12861420	ERR12861420	SAMEA115474937	Germany	Human	PRJEB70863	https://doi.org/10.1186/s13073-024-01359-8	219	4960717	214955	22651	12390	542	44048	34	0	15.4	34.62	34.65	69.27	15.33	0	0	0	5	131	208	0	2.28	59.82	94.98
ERR12861422	ERR12861422	SAMEA115474939	Germany	Human	PRJEB70863	https://doi.org/10.1186/s13073-024-01359-8	302	5319274	116112	17613	10045	542	33272	48	0	15.58	34.48	34.51	68.99	15.44	0	0	0	4	152	286	0	1.32	50.33	94.7
ERR12861424	ERR12861424	SAMEA115474941	Germany	Human	PRJEB70863	https://doi.org/10.1186/s13073-024-01359-8	333	5428989	148022	16303	9736	503	29751	52	0	15.58	34.47	34.47	68.94	15.48	0	0	0	2	164	315	0	0.6	49.25	94.59
ERR12861425	ERR12861425	SAMEA115474942	Germany	Human	PRJEB70863	https://doi.org/10.1186/s13073-024-01359-8	285	5220904	143678	18318	11494	529	33925	49	0	15.53	34.51	34.49	69	15.47	0	0	0	2	156	268	0	0.7	54.74	94.04
ERR12861426	ERR12861426	SAMEA115474943	Germany	Human	PRJEB70863	https://doi.org/10.1186/s13073-024-01359-8	238	5226105	191321	21958	14530	550	36471	43	0	15.53	34.52	34.49	69.01	15.47	0	0	0	4	147	230	0	1.68	61.76	96.64
ERR12861427	ERR12861427	SAMEA115474944	Germany	Human	PRJEB70863	https://doi.org/10.1186/s13073-024-01359-8	172	5090950	237906	29598	20974	503	55022	29	0	15.4	34.64	34.58	69.22	15.38	0	0	0	7	108	159	0	4.07	62.79	92.44
ERR12861431	ERR12861431	SAMEA115474948	Germany	Human	PRJEB70863	https://doi.org/10.1186/s13073-024-01359-8	126	4977992	240973	39507	21188	503	83639	19	0	15.33	34.71	34.65	69.36	15.31	0	0	0	13	84	117	0	10.32	66.67	92.86
ERR12861432	ERR12861432	SAMEA115474949	Germany	Human	PRJEB70863	https://doi.org/10.1186/s13073-024-01359-8	158	5298514	303853	33534	18477	542	75654	22	0	15.52	34.55	34.45	69	15.49	0	0	0	12	102	147	0	7.59	64.56	93.04
ERR12861433	ERR12861433	SAMEA115474950	Germany	Human	PRJEB70863	https://doi.org/10.1186/s13073-024-01359-8	201	5134228	227344	25543	12876	542	53677	25	0	15.48	34.55	34.56	69.11	15.41	0	0	0	9	113	177	0	4.48	56.22	88.06
ERR12861435	ERR12861435	SAMEA115474952	Germany	Human	PRJEB70863	https://doi.org/10.1186/s13073-024-01359-8	162	5004678	237918	30893	14897	503	67046	23	0	15.41	34.65	34.58	69.23	15.36	0	0	0	12	94	142	0	7.41	58.02	87.65
ERR12861436	ERR12861436	SAMEA115474953	Germany	Human	PRJEB70863	https://doi.org/10.1186/s13073-024-01359-8	185	5322495	260789	28770	15422	539	63395	27	0	15.52	34.52	34.44	68.96	15.51	0	0	0	9	110	173	0	4.86	59.46	93.51
ERR12861437	ERR12861437	SAMEA115474954	Germany	Human	PRJEB70863	https://doi.org/10.1186/s13073-024-01359-8	227	5084983	133862	22400	12719	594	43899	35	0	15.49	34.56	34.57	69.13	15.39	0	0	0	7	130	213	0	3.08	57.27	93.83
ERR12861438	ERR12861438	SAMEA115474955	Germany	Human	PRJEB70863	https://doi.org/10.1186/s13073-024-01359-8	261	5142366	147461	19702	11365	511	35687	42	0	15.44	34.62	34.57	69.19	15.37	0	0	0	5	147	242	0	1.92	56.32	92.72
ERR12861439	ERR12861439	SAMEA115474956	Germany	Human	PRJEB70863	https://doi.org/10.1186/s13073-024-01359-8	190	5375153	218691	28290	17500	538	53027	30	0	15.53	34.5	34.49	68.99	15.48	0	0	0	7	118	178	0	3.68	62.11	93.68
ERR12861440	ERR12861440	SAMEA115474957	Germany	Human	PRJEB70863	https://doi.org/10.1186/s13073-024-01359-8	451	5175943	129609	11476	5428	505	23417	60	0	15.48	34.57	34.54	69.11	15.42	0	0	0	3	166	371	0	0.67	36.81	82.26
ERR12861441	ERR12861441	SAMEA115474958	Germany	Human	PRJEB70863	https://doi.org/10.1186/s13073-024-01359-8	205	5545090	167590	27049	20820	542	44167	35	0	15.57	34.4	34.5	68.9	15.53	0	0	0	11	128	193	0	5.37	62.44	94.15
ERR12861442	ERR12861442	SAMEA115474959	Germany	Human	PRJEB70863	https://doi.org/10.1186/s13073-024-01359-8	306	5107956	144973	16692	10358	524	31101	50	0	15.44	34.64	34.54	69.18	15.38	0	0	0	4	159	288	0	1.31	51.96	94.12
ERR12861443	ERR12861443	SAMEA115474960	Germany	Human	PRJEB70863	https://doi.org/10.1186/s13073-024-01359-8	278	5232755	141465	18822	10755	522	36511	43	0	15.56	34.54	34.44	68.98	15.46	0	0	0	4	148	260	0	1.44	53.24	93.53
ERR12861444	ERR12861444	SAMEA115474961	Germany	Human	PRJEB70863	https://doi.org/10.1186/s13073-024-01359-8	205	5240417	175209	25563	16225	541	46074	32	0	15.5	34.57	34.51	69.08	15.42	0	0	0	8	121	196	0	3.9	59.02	95.61
ERR12861446	ERR12861446	SAMEA115474963	Germany	Human	PRJEB70863	https://doi.org/10.1186/s13073-024-01359-8	225	5160963	144117	22937	13190	515	46397	34	0	15.45	34.62	34.53	69.15	15.4	0	0	0	6	134	213	0	2.67	59.56	94.67
ERR12861447	ERR12861447	SAMEA115474964	Germany	Human	PRJEB70863	https://doi.org/10.1186/s13073-024-01359-8	229	5133070	166121	22415	12841	541	40877	36	0	15.42	34.58	34.61	69.19	15.39	0	0	0	6	130	209	0	2.62	56.77	91.27
ERR12861448	ERR12861448	SAMEA115474965	Germany	Human	PRJEB70863	https://doi.org/10.1186/s13073-024-01359-8	474	5716009	94181	12059	6844	506	24774	71	0	15.72	34.3	34.38	68.68	15.6	0	0	0	0	185	421	0	0	39.03	88.82
ERR12861450	ERR12861450	SAMEA115474967	Germany	Human	PRJEB70863	https://doi.org/10.1186/s13073-024-01359-8	200	4992414	152399	24962	14820	605	44061	33	0	15.36	34.59	34.67	69.26	15.38	0	0	0	7	128	190	0	3.5	64	95
ERR12861453	ERR12861453	SAMEA115474970	Germany	Human	PRJEB70863	https://doi.org/10.1186/s13073-024-01359-8	308	5279050	142704	17139	10513	539	30717	49	0	15.56	34.47	34.48	68.95	15.5	0	0	0	4	162	293	0	1.3	52.6	95.13
ERR12861456	ERR12861456	SAMEA115474973	Germany	Human	PRJEB70863	https://doi.org/10.1186/s13073-024-01359-8	356	5347875	140378	15022	9434	521	26522	53	0	15.53	34.44	34.51	68.95	15.53	0	0	0	3	169	329	0	0.84	47.47	92.42
ERR12861457	ERR12861457	SAMEA115474974	Germany	Human	PRJEB70863	https://doi.org/10.1186/s13073-024-01359-8	280	5085315	109692	18161	11272	515	33236	45	0	15.5	34.59	34.55	69.14	15.35	0	0	0	4	151	263	0	1.43	53.93	93.93
ERR12861458	ERR12861458	SAMEA115474975	Germany	Human	PRJEB70863	https://doi.org/10.1186/s13073-024-01359-8	239	5005009	210414	20941	12916	542	36968	38	0	15.43	34.6	34.62	69.22	15.35	0	0	0	4	134	221	0	1.67	56.07	92.47
ERR12861459	ERR12861459	SAMEA115474976	Germany	Human	PRJEB70863	https://doi.org/10.1186/s13073-024-01359-8	224	5007541	183426	22355	14103	542	40060	37	0	15.4	34.58	34.65	69.23	15.37	0	0	0	6	135	207	0	2.68	60.27	92.41
ERR12861461	ERR12861461	SAMEA115474978	Germany	Human	PRJEB70863	https://doi.org/10.1186/s13073-024-01359-8	138	5006117	240981	36276	21025	509	73889	21	0	15.38	34.63	34.6	69.23	15.39	0	0	0	11	82	128	0	7.97	59.42	92.75
ERR12861462	ERR12861462	SAMEA115474979	Germany	Human	PRJEB70863	https://doi.org/10.1186/s13073-024-01359-8	217	4869506	171067	22440	12377	542	47028	31	0	15.33	34.64	34.74	69.38	15.28	0	0	0	6	123	198	0	2.76	56.68	91.24
ERR12861463	ERR12861463	SAMEA115474980	Germany	Human	PRJEB70863	https://doi.org/10.1186/s13073-024-01359-8	272	5008184	166934	18412	10053	505	40246	37	0	15.47	34.69	34.55	69.24	15.3	0	0	0	4	137	254	0	1.47	50.37	93.38
ERR12861465	ERR12861465	SAMEA115474982	Germany	Human	PRJEB70863	https://doi.org/10.1186/s13073-024-01359-8	280	5270062	140963	18821	11223	514	35508	44	0	15.51	34.47	34.57	69.04	15.46	0	0	0	5	152	265	0	1.79	54.29	94.64
ERR12861467	ERR12861467	SAMEA115474984	Germany	Human	PRJEB70863	https://doi.org/10.1186/s13073-024-01359-8	246	4916949	225535	19987	11028	514	38899	35	0	15.41	34.65	34.64	69.29	15.3	0	0	0	6	129	227	0	2.44	52.44	92.28
ERR12861468	ERR12861468	SAMEA115474985	Germany	Human	PRJEB70863	https://doi.org/10.1186/s13073-024-01359-8	225	4867655	144764	21634	12093	550	40241	34	0	15.33	34.7	34.68	69.38	15.29	0	0	0	7	127	210	0	3.11	56.44	93.33
ERR12861470	ERR12861470	SAMEA115474987	Germany	Human	PRJEB70863	https://doi.org/10.1186/s13073-024-01359-8	204	5052542	162756	24767	15046	541	44490	34	0	15.38	34.62	34.63	69.25	15.38	0	0	0	6	123	191	0	2.94	60.29	93.63
ERR12861473	ERR12861473	SAMEA115474990	Germany	Human	PRJEB70863	https://doi.org/10.1186/s13073-024-01359-8	355	4870916	103240	13720	7826	524	29049	55	0	15.44	34.65	34.63	69.28	15.28	0	0	0	1	150	318	0	0.28	42.25	89.58
ERR12861474	ERR12861474	SAMEA115474991	Germany	Human	PRJEB70863	https://doi.org/10.1186/s13073-024-01359-8	305	5282939	148775	17321	9414	500	36178	47	0	15.51	34.51	34.54	69.05	15.43	0	0	0	3	148	270	0	0.98	48.52	88.52
ERR12861475	ERR12861475	SAMEA115474992	Germany	Human	PRJEB70863	https://doi.org/10.1186/s13073-024-01359-8	296	5368678	201327	18137	10765	543	33904	49	0	15.6	34.55	34.44	68.99	15.41	0	0	0	3	158	274	0	1.01	53.38	92.57
ERR12861477	ERR12861477	SAMEA115474994	Germany	Human	PRJEB70863	https://doi.org/10.1186/s13073-024-01359-8	339	5359398	152598	15809	10127	543	30286	54	0	15.63	34.54	34.43	68.97	15.4	0	0	0	2	171	310	0	0.59	50.44	91.45
ERR12861478	ERR12861478	SAMEA115474995	Germany	Human	PRJEB70863	https://doi.org/10.1186/s13073-024-01359-8	346	5416251	196715	15653	7929	520	33223	50	0	15.63	34.47	34.42	68.89	15.49	0	0	0	2	158	303	0	0.58	45.66	87.57
ERR12861481	ERR12861481	SAMEA115474998	Germany	Human	PRJEB70863	https://doi.org/10.1186/s13073-024-01359-8	244	5281261	133520	21644	13321	520	40761	42	0	15.55	34.47	34.52	68.99	15.46	0	0	0	4	147	232	0	1.64	60.25	95.08
ERR12861482	ERR12861482	SAMEA115474999	Germany	Human	PRJEB70863	https://doi.org/10.1186/s13073-024-01359-8	247	4853815	174612	19651	11039	504	35261	39	0	15.35	34.68	34.67	69.35	15.3	0	0	0	4	132	222	0	1.62	53.44	89.88
ERR12861484	ERR12861484	SAMEA115475001	Germany	Human	PRJEB70863	https://doi.org/10.1186/s13073-024-01359-8	230	5133657	149394	22320	11615	542	47028	34	0	15.48	34.57	34.52	69.09	15.44	0	0	0	6	123	220	0	2.61	53.48	95.65
ERR12861485	ERR12861485	SAMEA115475002	Germany	Human	PRJEB70863	https://doi.org/10.1186/s13073-024-01359-8	199	5239252	225491	26327	16400	562	52188	33	0	15.53	34.52	34.51	69.03	15.44	0	0	0	5	120	188	0	2.51	60.3	94.47
ERR12861486	ERR12861486	SAMEA115475003	Germany	Human	PRJEB70863	https://doi.org/10.1186/s13073-024-01359-8	222	4893206	129743	22041	11656	505	41829	35	0	15.37	34.65	34.69	69.34	15.3	0	0	0	6	123	203	0	2.7	55.41	91.44
ERR12861487	ERR12861487	SAMEA115475004	Germany	Human	PRJEB70863	https://doi.org/10.1186/s13073-024-01359-8	265	5159605	154858	19470	11075	542	35068	41	0	15.49	34.54	34.55	69.09	15.42	0	0	0	4	144	247	0	1.51	54.34	93.21
ERR12861490	ERR12861490	SAMEA115475007	Germany	Human	PRJEB70863	https://doi.org/10.1186/s13073-024-01359-8	212	5146056	130371	24273	14899	529	46203	33	0	15.45	34.59	34.53	69.12	15.42	0	0	0	5	125	194	0	2.36	58.96	91.51
ERR12861491	ERR12861491	SAMEA115475008	Germany	Human	PRJEB70863	https://doi.org/10.1186/s13073-024-01359-8	249	4911407	151530	19724	12366	538	36448	41	0	15.4	34.67	34.64	69.31	15.3	0	0	0	4	141	234	0	1.61	56.63	93.98
ERR12861492	ERR12861492	SAMEA115475009	Germany	Human	PRJEB70863	https://doi.org/10.1186/s13073-024-01359-8	205	4859474	129451	23704	11360	504	49432	30	0	15.36	34.7	34.67	69.37	15.27	0	0	0	10	112	181	0	4.88	54.63	88.29
ERR12861493	ERR12861493	SAMEA115475010	Germany	Human	PRJEB70863	https://doi.org/10.1186/s13073-024-01359-8	203	4915314	172310	24213	14330	507	44721	33	0	15.38	34.67	34.65	69.32	15.31	0	0	0	5	127	194	0	2.46	62.56	95.57
ERR12861494	ERR12861494	SAMEA115475011	Germany	Human	PRJEB70863	https://doi.org/10.1186/s13073-024-01359-8	209	4859627	157001	23251	11382	618	41778	31	0	15.38	34.69	34.67	69.36	15.26	0	0	0	7	117	186	0	3.35	55.98	89
ERR12861495	ERR12861495	SAMEA115475012	Germany	Human	PRJEB70863	https://doi.org/10.1186/s13073-024-01359-8	228	5512591	226853	24178	14303	542	44015	40	0	15.68	34.47	34.31	68.78	15.54	0	0	0	4	141	218	0	1.75	61.84	95.61
ERR12861496	ERR12861496	SAMEA115475013	Germany	Human	PRJEB70863	https://doi.org/10.1186/s13073-024-01359-8	203	5284803	185641	26033	15586	515	50933	33	0	15.54	34.61	34.43	69.04	15.42	0	0	0	6	127	193	0	2.96	62.56	95.07
ERR12861497	ERR12861497	SAMEA115475014	Germany	Human	PRJEB70863	https://doi.org/10.1186/s13073-024-01359-8	216	4859747	129739	22498	11601	542	44500	33	0	15.34	34.68	34.69	69.37	15.3	0	0	0	6	120	190	0	2.78	55.56	87.96
ERR12861499	ERR12861499	SAMEA115475016	Germany	Human	PRJEB70863	https://doi.org/10.1186/s13073-024-01359-8	466	4833398	100827	10372	6229	513	19869	78	0	15.43	34.67	34.65	69.32	15.25	0	0	0	1	166	424	0	0.21	35.62	90.99
ERR12861500	ERR12861500	SAMEA115475017	Germany	Human	PRJEB70863	https://doi.org/10.1186/s13073-024-01359-8	218	4859854	133413	22292	11775	532	40455	32	0	15.36	34.7	34.66	69.36	15.28	0	0	0	6	121	196	0	2.75	55.5	89.91
ERR12861503	ERR12861503	SAMEA115475020	Germany	Human	PRJEB70863	https://doi.org/10.1186/s13073-024-01359-8	200	5104336	204335	25521	14938	524	49458	33	0	15.46	34.59	34.56	69.15	15.39	0	0	0	7	124	190	0	3.5	62	95
ERR12861505	ERR12861505	SAMEA115475022	Germany	Human	PRJEB70863	https://doi.org/10.1186/s13073-024-01359-8	225	4856772	116955	21585	13826	529	37971	42	0	15.36	34.66	34.7	69.36	15.28	0	0	0	3	129	201	0	1.33	57.33	89.33
ERR12861509	ERR12861509	SAMEA115475026	Germany	Human	PRJEB70863	https://doi.org/10.1186/s13073-024-01359-8	237	4857803	129457	20497	11074	532	40986	36	0	15.33	34.7	34.66	69.36	15.31	0	0	0	6	127	215	0	2.53	53.59	90.72
ERR12861510	ERR12861510	SAMEA115475027	Germany	Human	PRJEB70863	https://doi.org/10.1186/s13073-024-01359-8	184	5107796	204335	27759	15467	524	52495	28	0	15.43	34.6	34.55	69.15	15.41	0	0	0	10	114	176	0	5.43	61.96	95.65
ERR12861512	ERR12861512	SAMEA115475029	Germany	Human	PRJEB70863	https://doi.org/10.1186/s13073-024-01359-8	234	4857847	151234	20760	11159	542	39983	36	0	15.34	34.7	34.66	69.36	15.3	0	0	0	3	125	210	0	1.28	53.42	89.74
ERR12861513	ERR12861513	SAMEA115475030	Germany	Human	PRJEB70863	https://doi.org/10.1186/s13073-024-01359-8	177	4913652	225477	27760	16766	543	51323	30	0	15.34	34.68	34.66	69.34	15.33	0	0	0	5	117	167	0	2.82	66.1	94.35
ERR12861514	ERR12861514	SAMEA115475031	Germany	Human	PRJEB70863	https://doi.org/10.1186/s13073-024-01359-8	174	5108117	204335	29356	15678	524	52389	25	0	15.43	34.6	34.56	69.16	15.42	0	0	0	12	109	161	0	6.9	62.64	92.53
ERR12861515	ERR12861515	SAMEA115475032	Germany	Human	PRJEB70863	https://doi.org/10.1186/s13073-024-01359-8	170	5110206	185689	30060	19629	524	53736	30	0	15.47	34.61	34.54	69.15	15.38	0	0	0	8	117	161	0	4.71	68.82	94.71
ERR12861516	ERR12861516	SAMEA115475033	Germany	Human	PRJEB70863	https://doi.org/10.1186/s13073-024-01359-8	249	4857364	112692	19507	10001	514	38904	39	0	15.34	34.67	34.68	69.35	15.3	0	0	0	4	125	219	0	1.61	50.2	87.95
ERR12861517	ERR12861517	SAMEA115475034	Germany	Human	PRJEB70863	https://doi.org/10.1186/s13073-024-01359-8	210	5203727	206158	24779	13370	505	51541	30	0	15.44	34.54	34.55	69.09	15.46	0	0	0	10	121	191	0	4.76	57.62	90.95
ERR12861518	ERR12861518	SAMEA115475035	Germany	Human	PRJEB70863	https://doi.org/10.1186/s13073-024-01359-8	216	5026149	168736	23269	14584	522	44507	34	0	15.38	34.64	34.67	69.31	15.31	0	0	0	7	126	195	0	3.24	58.33	90.28
ERR12861519	ERR12861519	SAMEA115475036	Germany	Human	PRJEB70863	https://doi.org/10.1186/s13073-024-01359-8	195	5125723	214202	26285	14973	511	55784	27	0	15.42	34.58	34.57	69.15	15.43	0	0	0	7	114	183	0	3.59	58.46	93.85
ERR12861520	ERR12861520	SAMEA115475037	Germany	Human	PRJEB70863	https://doi.org/10.1186/s13073-024-01359-8	203	5006220	174332	24661	18177	548	41104	36	0	15.36	34.67	34.67	69.34	15.3	0	0	0	6	130	189	0	2.96	64.04	93.1
ERR12861525	ERR12861525	SAMEA115475042	Germany	Human	PRJEB70863	https://doi.org/10.1186/s13073-024-01359-8	154	4865034	193625	31591	14383	532	93034	19	0	15.35	34.72	34.65	69.37	15.28	0	0	0	16	85	133	0	10.39	55.19	86.36
ERR12861533	ERR12861533	SAMEA115475050	Germany	Human	PRJEB70863	https://doi.org/10.1186/s13073-024-01359-8	190	4938255	172327	25990	14908	519	46981	31	0	15.38	34.62	34.69	69.31	15.31	0	0	0	8	119	180	0	4.21	62.63	94.74
ERR12861535	ERR12861535	SAMEA115475052	Germany	Human	PRJEB70863	https://doi.org/10.1186/s13073-024-01359-8	195	5108032	176435	26195	14532	547	50310	30	0	15.47	34.61	34.53	69.14	15.38	0	0	0	8	120	184	0	4.1	61.54	94.36
ERR12861537	ERR12861537	SAMEA115475054	Germany	Human	PRJEB70863	https://doi.org/10.1186/s13073-024-01359-8	177	4974782	172311	28106	18385	550	51571	30	0	15.37	34.6	34.66	69.26	15.37	0	0	0	6	121	168	0	3.39	68.36	94.92
ERR12861540	ERR12861540	SAMEA115475057	Germany	Human	PRJEB70863	https://doi.org/10.1186/s13073-024-01359-8	321	5780872	117129	18008	10162	528	37211	49	0	15.74	34.31	34.29	68.6	15.65	0	0	0	3	165	300	0	0.93	51.4	93.46
ERR12861543	ERR12861543	SAMEA115475060	Germany	Human	PRJEB70863	https://doi.org/10.1186/s13073-024-01359-8	244	5253385	176620	21530	12353	542	40397	40	0	15.56	34.51	34.49	69	15.45	0	0	0	4	142	230	0	1.64	58.2	94.26
ERR12861544	ERR12861544	SAMEA115475061	Germany	Human	PRJEB70863	https://doi.org/10.1186/s13073-024-01359-8	188	4965431	184328	26411	14253	552	52370	28	0	15.39	34.67	34.6	69.27	15.34	0	0	0	8	110	179	0	4.26	58.51	95.21
ERR12861546	ERR12861546	SAMEA115475063	Germany	Human	PRJEB70863	https://doi.org/10.1186/s13073-024-01359-8	339	5473337	102213	16145	9264	504	33266	53	0	15.59	34.48	34.45	68.93	15.47	0	0	0	3	163	302	0	0.88	48.08	89.09
ERR12861547	ERR12861547	SAMEA115475064	Germany	Human	PRJEB70863	https://doi.org/10.1186/s13073-024-01359-8	238	4957862	144764	20831	11671	566	41881	35	0	15.43	34.63	34.62	69.25	15.32	0	0	0	5	128	225	0	2.1	53.78	94.54
ERR12861548	ERR12861548	SAMEA115475065	Germany	Human	PRJEB70863	https://doi.org/10.1186/s13073-024-01359-8	187	4944262	172333	26439	18580	519	51848	33	0	15.38	34.62	34.67	69.29	15.33	0	0	0	4	115	179	0	2.14	61.5	95.72
ERR12861549	ERR12861549	SAMEA115475066	Germany	Human	PRJEB70863	https://doi.org/10.1186/s13073-024-01359-8	241	5272186	201976	21876	13087	500	40687	38	0	15.53	34.57	34.46	69.03	15.44	0	0	0	8	137	222	0	3.32	56.85	92.12
ERR12861550	ERR12861550	SAMEA115475067	Germany	Human	PRJEB70863	https://doi.org/10.1186/s13073-024-01359-8	288	5475953	161956	19013	10373	511	35198	43	0	15.56	34.49	34.46	68.95	15.49	0	0	0	7	146	264	0	2.43	50.69	91.67
ERR12861551	ERR12861551	SAMEA115475068	Germany	Human	PRJEB70863	https://doi.org/10.1186/s13073-024-01359-8	186	5055068	184696	27177	15413	505	55048	30	0	15.4	34.6	34.62	69.22	15.38	0	0	0	5	116	170	0	2.69	62.37	91.4
ERR12861552	ERR12861552	SAMEA115475069	Germany	Human	PRJEB70863	https://doi.org/10.1186/s13073-024-01359-8	237	5272662	200696	22247	12979	514	44768	37	0	15.51	34.56	34.48	69.04	15.45	0	0	0	6	133	218	0	2.53	56.12	91.98
ERR12861553	ERR12861553	SAMEA115475070	Germany	Human	PRJEB70863	https://doi.org/10.1186/s13073-024-01359-8	282	5264584	135742	18668	10791	519	34091	45	0	15.56	34.54	34.48	69.02	15.42	0	0	0	5	150	262	0	1.77	53.19	92.91
ERR12861554	ERR12861554	SAMEA115475071	Germany	Human	PRJEB70863	https://doi.org/10.1186/s13073-024-01359-8	243	5271609	148824	21693	12174	502	42047	38	0	15.53	34.56	34.48	69.04	15.43	0	0	0	6	135	222	0	2.47	55.56	91.36
ERR12861555	ERR12861555	SAMEA115475072	Germany	Human	PRJEB70863	https://doi.org/10.1186/s13073-024-01359-8	196	5053819	203861	25784	14983	550	46768	32	0	15.46	34.64	34.58	69.22	15.32	0	0	0	7	120	182	0	3.57	61.22	92.86
ERR12861556	ERR12861556	SAMEA115475073	Germany	Human	PRJEB70863	https://doi.org/10.1186/s13073-024-01359-8	185	5103678	185668	27587	18310	524	46754	29	0	15.47	34.63	34.52	69.15	15.38	0	0	0	10	117	172	0	5.41	63.24	92.97
ERR12861557	ERR12861557	SAMEA115475074	Germany	Human	PRJEB70863	https://doi.org/10.1186/s13073-024-01359-8	203	4907270	137728	24173	14114	552	44039	33	0	15.37	34.66	34.67	69.33	15.31	0	0	0	5	122	193	0	2.46	60.1	95.07
ERR12861559	ERR12861559	SAMEA115475076	Germany	Human	PRJEB70863	https://doi.org/10.1186/s13073-024-01359-8	231	5017828	198276	21722	11788	501	42207	35	0	15.42	34.7	34.55	69.25	15.34	0	0	0	5	132	217	0	2.16	57.14	93.94
ERR12861560	ERR12861560	SAMEA115475077	Germany	Human	PRJEB70863	https://doi.org/10.1186/s13073-024-01359-8	140	5093127	208589	36379	19727	539	79860	20	0	15.44	34.65	34.52	69.17	15.4	0	0	0	15	89	132	0	10.71	63.57	94.29
ERR12861561	ERR12861561	SAMEA115475078	Germany	Human	PRJEB70863	https://doi.org/10.1186/s13073-024-01359-8	115	5114568	311325	44474	22697	524	111936	16	0	15.41	34.59	34.57	69.16	15.43	0	0	0	19	77	106	0	16.52	66.96	92.17
ERR12861562	ERR12861562	SAMEA115475079	Germany	Human	PRJEB70863	https://doi.org/10.1186/s13073-024-01359-8	138	5086170	341941	36856	17572	604	77921	17	0	15.4	34.59	34.61	69.2	15.4	0	0	0	9	78	126	0	6.52	56.52	91.3
ERR12861563	ERR12861563	SAMEA115475080	Germany	Human	PRJEB70863	https://doi.org/10.1186/s13073-024-01359-8	167	5340880	188435	31981	19589	574	62536	26	0	15.5	34.55	34.48	69.03	15.47	0	0	0	11	105	160	0	6.59	62.87	95.81
ERR12861564	ERR12861564	SAMEA115475081	Germany	Human	PRJEB70863	https://doi.org/10.1186/s13073-024-01359-8	116	5049764	240789	43532	23245	505	91162	17	0	15.37	34.72	34.54	69.26	15.36	0	0	0	16	76	106	0	13.79	65.52	91.38
ERR12861566	ERR12861566	SAMEA115475083	Germany	Human	PRJEB70863	https://doi.org/10.1186/s13073-024-01359-8	301	5058994	100834	16807	10678	540	28080	50	0	15.51	34.63	34.51	69.14	15.34	0	0	0	1	160	282	0	0.33	53.16	93.69
ERR12861567	ERR12861567	SAMEA115475084	Germany	Human	PRJEB70863	https://doi.org/10.1186/s13073-024-01359-8	280	5327765	128732	19027	11050	539	37459	44	0	15.53	34.52	34.49	69.01	15.46	0	0	0	4	153	267	0	1.43	54.64	95.36
ERR12861568	ERR12861568	SAMEA115475085	Germany	Human	PRJEB70863	https://doi.org/10.1186/s13073-024-01359-8	160	5095961	208168	31849	15043	539	84108	21	0	15.43	34.61	34.56	69.17	15.4	0	0	0	14	93	150	0	8.75	58.13	93.75
ERR12861569	ERR12861569	SAMEA115475086	Germany	Human	PRJEB70863	https://doi.org/10.1186/s13073-024-01359-8	122	4914362	273322	40281	22351	708	77876	19	0	15.32	34.72	34.61	69.33	15.35	0	0	0	11	84	119	0	9.02	68.85	97.54
ERR12861572	ERR12861572	SAMEA115475089	Germany	Human	PRJEB70863	https://doi.org/10.1186/s13073-024-01359-8	243	5080698	134659	20908	12777	539	37417	40	0	15.48	34.6	34.55	69.15	15.37	0	0	0	6	140	229	0	2.47	57.61	94.24
ERR12861573	ERR12861573	SAMEA115475090	Germany	Human	PRJEB70863	https://doi.org/10.1186/s13073-024-01359-8	186	4984760	172287	26799	13797	535	52717	28	0	15.42	34.65	34.61	69.26	15.32	0	0	0	8	118	175	0	4.3	63.44	94.09
ERR12861574	ERR12861574	SAMEA115475091	Germany	Human	PRJEB70863	https://doi.org/10.1186/s13073-024-01359-8	176	5043138	184693	28654	18645	558	52370	29	0	15.39	34.59	34.63	69.22	15.39	0	0	0	8	110	165	0	4.55	62.5	93.75
ERR12861579	ERR12861579	SAMEA115475096	Germany	Human	PRJEB70863	https://doi.org/10.1186/s13073-024-01359-8	237	4960155	184679	20928	11734	532	41788	35	0	15.44	34.64	34.62	69.26	15.3	0	0	0	6	129	215	0	2.53	54.43	90.72
ERR12861580	ERR12861580	SAMEA115475097	Germany	Human	PRJEB70863	https://doi.org/10.1186/s13073-024-01359-8	280	5072932	118076	18117	10751	539	35214	44	0	15.49	34.61	34.52	69.13	15.38	0	0	0	4	146	263	0	1.43	52.14	93.93
ERR12861581	ERR12861581	SAMEA115475098	Germany	Human	PRJEB70863	https://doi.org/10.1186/s13073-024-01359-8	209	4962551	244788	23744	13055	542	44044	31	0	15.43	34.66	34.6	69.26	15.3	0	0	0	7	124	195	0	3.35	59.33	93.3
ERR12861582	ERR12861582	SAMEA115475099	Germany	Human	PRJEB70863	https://doi.org/10.1186/s13073-024-01359-8	202	5106977	204335	25282	14438	524	48896	31	0	15.45	34.6	34.54	69.14	15.4	0	0	0	7	122	192	0	3.47	60.4	95.05
ERR12861584	ERR12861584	SAMEA115475101	Germany	Human	PRJEB70863	https://doi.org/10.1186/s13073-024-01359-8	199	4907603	225480	24661	14531	550	42249	33	0	15.38	34.67	34.65	69.32	15.29	0	0	0	5	126	192	0	2.51	63.32	96.48
ERR12861585	ERR12861585	SAMEA115475102	Germany	Human	PRJEB70863	https://doi.org/10.1186/s13073-024-01359-8	244	5203505	145884	21325	12873	509	39266	38	0	15.49	34.56	34.51	69.07	15.44	0	0	0	6	139	229	0	2.46	56.97	93.85
ERR12861586	ERR12861586	SAMEA115475103	Germany	Human	PRJEB70863	https://doi.org/10.1186/s13073-024-01359-8	195	5111736	136380	26214	18368	553	51843	35	0	15.46	34.64	34.54	69.18	15.36	0	0	0	4	117	184	0	2.05	60	94.36
ERR12861589	ERR12861589	SAMEA115475106	Germany	Human	PRJEB70863	https://doi.org/10.1186/s13073-024-01359-8	217	4906818	225480	22612	12919	557	43805	34	0	15.39	34.66	34.66	69.32	15.29	0	0	0	4	127	208	0	1.84	58.53	95.85
ERR12861592	ERR12861592	SAMEA115475109	Germany	Human	PRJEB70863	https://doi.org/10.1186/s13073-024-01359-8	145	5487676	309797	37846	14104	572	91171	17	0	15.56	34.42	34.46	68.88	15.56	0	0	0	16	83	137	0	11.03	57.24	94.48
ERR12861593	ERR12861593	SAMEA115475110	Germany	Human	PRJEB70863	https://doi.org/10.1186/s13073-024-01359-8	201	5286583	176431	26301	15290	614	50956	33	0	15.42	34.49	34.59	69.08	15.49	0	0	0	9	129	189	0	4.48	64.18	94.03
ERR12861595	ERR12861595	SAMEA115475112	Germany	Human	PRJEB70863	https://doi.org/10.1186/s13073-024-01359-8	155	5342401	213365	34467	22318	508	70859	24	0	15.46	34.49	34.56	69.05	15.49	0	0	0	11	99	144	0	7.1	63.87	92.9
ERR12861596	ERR12861596	SAMEA115475113	Germany	Human	PRJEB70863	https://doi.org/10.1186/s13073-024-01359-8	160	5006434	198207	31290	18397	555	62377	25	0	15.35	34.6	34.67	69.27	15.37	0	0	0	9	103	146	0	5.62	64.38	91.25
ERR12861600	ERR12861600	SAMEA115475117	Germany	Human	PRJEB70863	https://doi.org/10.1186/s13073-024-01359-8	112	5042814	389354	45025	25546	505	103034	15	0	15.38	34.76	34.51	69.27	15.35	0	0	0	15	67	107	0	13.39	59.82	95.54
ERR12861601	ERR12861601	SAMEA115475118	Germany	Human	PRJEB70863	https://doi.org/10.1186/s13073-024-01359-8	236	5085031	180265	21546	12780	505	40749	38	0	15.43	34.64	34.59	69.23	15.34	0	0	0	3	134	222	0	1.27	56.78	94.07
ERR12861602	ERR12861602	SAMEA115475119	Germany	Human	PRJEB70863	https://doi.org/10.1186/s13073-024-01359-8	351	5322206	148767	15162	8957	500	30182	54	0	15.53	34.49	34.52	69.01	15.46	0	0	0	1	162	327	0	0.28	46.15	93.16
ERR12861603	ERR12861603	SAMEA115475120	Germany	Human	PRJEB70863	https://doi.org/10.1186/s13073-024-01359-8	119	4916512	285496	41315	25849	692	87131	20	0	15.34	34.74	34.6	69.34	15.32	0	0	0	14	81	117	0	11.76	68.07	98.32
ERR12861605	ERR12861605	SAMEA115475122	Germany	Human	PRJEB70863	https://doi.org/10.1186/s13073-024-01359-8	322	5249825	128312	16303	10096	507	31881	56	0	15.49	34.49	34.56	69.05	15.46	0	0	0	1	162	298	0	0.31	50.31	92.55
ERR12861607	ERR12861607	SAMEA115475124	Germany	Human	PRJEB70863	https://doi.org/10.1186/s13073-024-01359-8	123	4915090	237904	39960	21833	670	83002	20	0	15.33	34.68	34.66	69.34	15.33	0	0	0	14	86	120	0	11.38	69.92	97.56
ERR12861608	ERR12861608	SAMEA115475125	Germany	Human	PRJEB70863	https://doi.org/10.1186/s13073-024-01359-8	332	5276113	84192	15891	9557	527	30423	55	0	15.58	34.56	34.45	69.01	15.41	0	0	0	0	161	310	0	0	48.49	93.37
ERR12861610	ERR12861610	SAMEA115475127	Germany	Human	PRJEB70863	https://doi.org/10.1186/s13073-024-01359-8	127	4912608	237904	38681	22863	505	74744	20	0	15.31	34.74	34.61	69.35	15.34	0	0	0	12	84	121	0	9.45	66.14	95.28
ERR12861611	ERR12861611	SAMEA115475128	Germany	Human	PRJEB70863	https://doi.org/10.1186/s13073-024-01359-8	101	4989736	368440	49403	25558	581	105008	15	0	15.38	34.71	34.57	69.28	15.34	0	0	0	19	71	95	0	18.81	70.3	94.06
ERR12861612	ERR12861612	SAMEA115475129	Germany	Human	PRJEB70863	https://doi.org/10.1186/s13073-024-01359-8	163	5344028	251930	32785	18127	508	70667	23	0	15.46	34.5	34.56	69.06	15.49	0	0	0	12	97	152	0	7.36	59.51	93.25
ERR12861613	ERR12861613	SAMEA115475130	Germany	Human	PRJEB70863	https://doi.org/10.1186/s13073-024-01359-8	279	5474146	151582	19620	11807	535	38915	45	0	15.6	34.41	34.46	68.87	15.54	0	0	0	2	157	259	0	0.72	56.27	92.83
ERR12861614	ERR12861614	SAMEA115475131	Germany	Human	PRJEB70863	https://doi.org/10.1186/s13073-024-01359-8	298	5562260	172311	18665	12403	542	33439	54	0	15.67	34.37	34.38	68.75	15.58	0	0	0	3	171	281	0	1.01	57.38	94.3
ERR12861615	ERR12861615	SAMEA115475132	Germany	Human	PRJEB70863	https://doi.org/10.1186/s13073-024-01359-8	140	5312340	237917	37945	20642	505	79208	21	0	15.47	34.6	34.44	69.04	15.49	0	0	0	14	96	131	0	10	68.57	93.57
ERR12861616	ERR12861616	SAMEA115475133	Germany	Human	PRJEB70863	https://doi.org/10.1186/s13073-024-01359-8	99	5051947	315378	51029	27877	670	110147	15	0	15.37	34.61	34.61	69.22	15.41	0	0	0	16	68	95	0	16.16	68.69	95.96
ERR12861617	ERR12861617	SAMEA115475134	Germany	Human	PRJEB70863	https://doi.org/10.1186/s13073-024-01359-8	138	5105776	265047	36998	15331	539	86186	19	0	15.42	34.66	34.52	69.18	15.4	0	0	0	13	78	126	0	9.42	56.52	91.3
ERR12861619	ERR12861619	SAMEA115475136	Germany	Human	PRJEB70863	https://doi.org/10.1186/s13073-024-01359-8	125	4916362	237905	39330	27328	507	67304	23	0	15.34	34.69	34.65	69.34	15.33	0	0	0	10	90	122	0	8	72	97.6
ERR12861620	ERR12861620	SAMEA115475137	Germany	Human	PRJEB70863	https://doi.org/10.1186/s13073-024-01359-8	159	5341409	189990	33593	21949	508	69827	24	0	15.45	34.5	34.56	69.06	15.49	0	0	0	13	98	144	0	8.18	61.64	90.57
ERR12861621	ERR12861621	SAMEA115475138	Germany	Human	PRJEB70863	https://doi.org/10.1186/s13073-024-01359-8	197	5498889	189455	27913	11266	518	73811	23	0	15.59	34.5	34.42	68.92	15.5	0	0	0	15	102	171	0	7.61	51.78	86.8
ERR12861622	ERR12861622	SAMEA115475139	Germany	Human	PRJEB70863	https://doi.org/10.1186/s13073-024-01359-8	280	5296951	166854	18917	12229	501	35154	49	0	15.5	34.52	34.5	69.02	15.48	0	0	0	2	166	265	0	0.71	59.29	94.64
ERR12861623	ERR12861623	SAMEA115475140	Germany	Human	PRJEB70863	https://doi.org/10.1186/s13073-024-01359-8	186	5288973	169089	28435	11590	542	61959	26	0	15.56	34.59	34.44	69.03	15.41	0	0	0	13	99	171	0	6.99	53.23	91.94
ERR12861624	ERR12861624	SAMEA115475141	Germany	Human	PRJEB70863	https://doi.org/10.1186/s13073-024-01359-8	151	5344423	258690	35393	20348	508	75339	20	0	15.46	34.52	34.54	69.06	15.49	0	0	0	15	92	140	0	9.93	60.93	92.72
ERR12861625	ERR12861625	SAMEA115475142	Germany	Human	PRJEB70863	https://doi.org/10.1186/s13073-024-01359-8	135	5314896	228385	39369	19014	503	85392	19	0	15.47	34.57	34.47	69.04	15.49	0	0	0	15	87	126	0	11.11	64.44	93.33
ERR12861626	ERR12861626	SAMEA115475143	Germany	Human	PRJEB70863	https://doi.org/10.1186/s13073-024-01359-8	153	5311708	213518	34717	21920	574	64007	23	0	15.44	34.54	34.54	69.08	15.49	0	0	0	12	98	141	0	7.84	64.05	92.16
ERR12861628	ERR12861628	SAMEA115475145	Germany	Human	PRJEB70863	https://doi.org/10.1186/s13073-024-01359-8	107	4985951	251681	46597	26117	502	90810	18	0	15.33	34.65	34.62	69.27	15.4	0	0	0	12	74	100	0	11.21	69.16	93.46
ERR12861629	ERR12861629	SAMEA115475146	Germany	Human	PRJEB70863	https://doi.org/10.1186/s13073-024-01359-8	102	5116219	456769	50159	23045	524	111930	14	0	15.42	34.62	34.54	69.16	15.41	0	0	0	18	68	94	0	17.65	66.67	92.16
ERR12861630	ERR12861630	SAMEA115475147	Germany	Human	PRJEB70863	https://doi.org/10.1186/s13073-024-01359-8	163	5342270	224396	32774	16336	508	69827	23	0	15.45	34.5	34.55	69.05	15.49	0	0	0	11	99	151	0	6.75	60.74	92.64
ERR12861631	ERR12861631	SAMEA115475148	Germany	Human	PRJEB70863	https://doi.org/10.1186/s13073-024-01359-8	149	5086384	308679	34136	15092	539	87036	18	0	15.43	34.65	34.53	69.18	15.39	0	0	0	12	86	135	0	8.05	57.72	90.6
ERR12861633	ERR12861633	SAMEA115475150	Germany	Human	PRJEB70863	https://doi.org/10.1186/s13073-024-01359-8	166	5341223	228262	32176	17299	508	71317	23	0	15.46	34.52	34.54	69.06	15.48	0	0	0	12	99	150	0	7.23	59.64	90.36
ERR12861634	ERR12861634	SAMEA115475151	Germany	Human	PRJEB70863	https://doi.org/10.1186/s13073-024-01359-8	146	5344464	251894	36605	21309	520	79733	20	0	15.45	34.5	34.56	69.06	15.5	0	0	0	14	88	135	0	9.59	60.27	92.47
ERR12861635	ERR12861635	SAMEA115475152	Germany	Human	PRJEB70863	https://doi.org/10.1186/s13073-024-01359-8	110	5269946	427595	47908	26950	526	100036	15	0	15.39	34.55	34.58	69.13	15.48	0	0	0	15	73	98	0	13.64	66.36	89.09
ERR12861636	ERR12861636	SAMEA115475153	Germany	Human	PRJEB70863	https://doi.org/10.1186/s13073-024-01359-8	122	5241518	382788	42963	22560	568	93204	17	0	15.46	34.61	34.47	69.08	15.47	0	0	0	16	78	115	0	13.11	63.93	94.26
ERR12861639	ERR12861639	SAMEA115475156	Germany	Human	PRJEB70863	https://doi.org/10.1186/s13073-024-01359-8	153	5252521	240109	34330	18696	508	75339	21	0	15.48	34.56	34.52	69.08	15.44	0	0	0	14	90	139	0	9.15	58.82	90.85
ERR12861640	ERR12861640	SAMEA115475157	Germany	Human	PRJEB70863	https://doi.org/10.1186/s13073-024-01359-8	135	5315026	341836	39370	19809	505	83656	19	0	15.5	34.6	34.41	69.01	15.49	0	0	0	14	87	124	0	10.37	64.44	91.85
ERR12861642	ERR12861642	SAMEA115475159	Germany	Human	PRJEB70863	https://doi.org/10.1186/s13073-024-01359-8	95	5033726	325087	52986	27813	531	117836	14	0	15.35	34.66	34.55	69.21	15.44	0	0	0	17	63	91	0	17.89	66.32	95.79
ERR12861643	ERR12861643	SAMEA115475160	Germany	Human	PRJEB70863	https://doi.org/10.1186/s13073-024-01359-8	121	4917308	225489	40638	26339	670	82983	22	0	15.31	34.68	34.66	69.34	15.35	0	0	0	12	84	118	0	9.92	69.42	97.52
ERR12861645	ERR12861645	SAMEA115475162	Germany	Human	PRJEB70863	https://doi.org/10.1186/s13073-024-01359-8	139	5310767	301766	38206	20517	503	82333	21	0	15.46	34.59	34.45	69.04	15.5	0	0	0	15	94	130	0	10.79	67.63	93.53
ERR12861646	ERR12861646	SAMEA115475163	Germany	Human	PRJEB70863	https://doi.org/10.1186/s13073-024-01359-8	168	5402621	238491	32158	13760	503	67047	23	0	15.51	34.51	34.4	68.91	15.58	0	0	0	13	93	150	0	7.74	55.36	89.29
ERR12861647	ERR12861647	SAMEA115475164	Germany	Human	PRJEB70863	https://doi.org/10.1186/s13073-024-01359-8	114	5269198	260892	46221	27112	601	112302	15	0	15.45	34.52	34.58	69.1	15.46	0	0	0	17	73	107	0	14.91	64.04	93.86
ERR12861648	ERR12861648	SAMEA115475165	Germany	Human	PRJEB70863	https://doi.org/10.1186/s13073-024-01359-8	142	4994740	230980	35174	19039	538	75025	21	0	15.38	34.68	34.57	69.25	15.37	0	0	0	11	88	136	0	7.75	61.97	95.77
ERR12861649	ERR12861649	SAMEA115475166	Germany	Human	PRJEB70863	https://doi.org/10.1186/s13073-024-01359-8	333	5508228	189990	16541	3569	520	47389	36	0	16.35	33.61	33.78	67.39	16.26	0	0	0	7	119	288	0	2.1	35.74	86.49
ERR12861651	ERR12861651	SAMEA115475168	Germany	Human	PRJEB70863	https://doi.org/10.1186/s13073-024-01359-8	80	4889775	380236	61122	34923	536	130390	14	0	15.32	34.68	34.69	69.37	15.31	0	0	0	20	58	76	0	25	72.5	95
ERR12861652	ERR12861652	SAMEA115475169	Germany	Human	PRJEB70863	https://doi.org/10.1186/s13073-024-01359-8	160	5215616	170176	32597	19280	591	73668	24	0	15.54	34.58	34.49	69.07	15.39	0	0	0	14	101	152	0	8.75	63.12	95
ERR12861653	ERR12861653	SAMEA115475170	Germany	Human	PRJEB70863	https://doi.org/10.1186/s13073-024-01359-8	148	5239151	197998	35399	21533	564	67735	24	0	15.51	34.56	34.48	69.04	15.46	0	0	0	11	102	140	0	7.43	68.92	94.59
ERR12861654	ERR12861654	SAMEA115475171	Germany	Human	PRJEB70863	https://doi.org/10.1186/s13073-024-01359-8	163	5396361	297202	33106	14322	512	68707	21	0	15.5	34.48	34.52	69	15.5	0	0	0	12	99	152	0	7.36	60.74	93.25
ERR12861656	ERR12861656	SAMEA115475173	Germany	Human	PRJEB70863	https://doi.org/10.1186/s13073-024-01359-8	120	5078850	249494	42323	23733	541	100164	18	0	15.36	34.57	34.67	69.24	15.4	0	0	0	18	78	110	0	15	65	91.67
ERR12861657	ERR12861657	SAMEA115475174	Germany	Human	PRJEB70863	https://doi.org/10.1186/s13073-024-01359-8	144	5207581	206163	36163	18542	505	95464	20	0	15.43	34.54	34.56	69.1	15.46	0	0	0	19	92	130	0	13.19	63.89	90.28
ERR12861658	ERR12861658	SAMEA115475175	Germany	Human	PRJEB70863	https://doi.org/10.1186/s13073-024-01359-8	172	4865719	177987	28289	15062	532	67214	25	0	15.37	34.71	34.67	69.38	15.26	0	0	0	11	98	148	0	6.4	56.98	86.05
ERR12861659	ERR12861659	SAMEA115475176	Germany	Human	PRJEB70863	https://doi.org/10.1186/s13073-024-01359-8	140	5302699	460421	37876	20021	538	74919	18	0	15.46	34.51	34.53	69.04	15.49	0	0	0	13	88	128	0	9.29	62.86	91.43
ERR12861660	ERR12861660	SAMEA115475177	Germany	Human	PRJEB70863	https://doi.org/10.1186/s13073-024-01359-8	270	5906378	185746	21875	8609	538	55381	32	0	15.74	34.36	34.24	68.6	15.66	0	0	0	10	124	242	0	3.7	45.93	89.63
ERR12861662	ERR12861662	SAMEA115475179	Germany	Human	PRJEB70863	https://doi.org/10.1186/s13073-024-01359-8	261	5184544	122206	19864	11889	507	38193	44	0	15.48	34.56	34.56	69.12	15.39	0	0	0	4	144	245	0	1.53	55.17	93.87
ERR12861663	ERR12861663	SAMEA115475180	Germany	Human	PRJEB70863	https://doi.org/10.1186/s13073-024-01359-8	312	5173725	99943	16582	10667	563	32504	52	0	15.52	34.58	34.54	69.12	15.37	0	0	0	0	160	292	0	0	51.28	93.59
ERR12861664	ERR12861664	SAMEA115475181	Germany	Human	PRJEB70863	https://doi.org/10.1186/s13073-024-01359-8	235	5095714	144584	21683	12534	524	39872	41	0	15.47	34.59	34.54	69.13	15.39	0	0	0	4	135	219	0	1.7	57.45	93.19
ERR12861665	ERR12861665	SAMEA115475182	Germany	Human	PRJEB70863	https://doi.org/10.1186/s13073-024-01359-8	237	5098706	144586	21513	12449	506	40951	39	0	15.47	34.59	34.55	69.14	15.4	0	0	0	3	138	216	0	1.27	58.23	91.14
ERR12861669	ERR12861669	SAMEA115475186	Germany	Human	PRJEB70863	https://doi.org/10.1186/s13073-024-01359-8	229	5167964	143615	22567	11964	596	44896	34	0	15.49	34.5	34.57	69.07	15.43	0	0	0	6	123	217	0	2.62	53.71	94.76
ERR12861670	ERR12861670	SAMEA115475187	Germany	Human	PRJEB70863	https://doi.org/10.1186/s13073-024-01359-8	248	5195676	113985	20950	12447	515	42720	42	0	15.47	34.53	34.55	69.08	15.45	0	0	0	4	138	225	0	1.61	55.65	90.73
ERR12861671	ERR12861671	SAMEA115475188	Germany	Human	PRJEB70863	https://doi.org/10.1186/s13073-024-01359-8	242	5075153	216098	20971	11164	503	42600	34	0	15.48	34.66	34.53	69.19	15.33	0	0	0	4	129	226	0	1.65	53.31	93.39
ERR12861672	ERR12861672	SAMEA115475189	Germany	Human	PRJEB70863	https://doi.org/10.1186/s13073-024-01359-8	238	5083704	223417	21360	11716	501	42607	33	0	15.47	34.64	34.54	69.18	15.34	0	0	0	6	131	223	0	2.52	55.04	93.7
ERR12861673	ERR12861673	SAMEA115475190	Germany	Human	PRJEB70863	https://doi.org/10.1186/s13073-024-01359-8	262	5545088	244836	21164	13117	540	40907	41	0	15.64	34.36	34.45	68.81	15.56	0	0	0	2	150	248	0	0.76	57.25	94.66
ERR12861674	ERR12861674	SAMEA115475191	Germany	Human	PRJEB70863	https://doi.org/10.1186/s13073-024-01359-8	279	5533552	152421	19833	11750	524	36733	44	0	15.59	34.43	34.45	68.88	15.53	0	0	0	7	148	260	0	2.51	53.05	93.19
ERR12861677	ERR12861677	SAMEA115475194	Germany	Human	PRJEB70863	https://doi.org/10.1186/s13073-024-01359-8	258	4883347	144645	18927	10637	532	35918	44	0	15.4	34.63	34.68	69.31	15.29	0	0	0	1	133	240	0	0.39	51.55	93.02
ERR12861678	ERR12861678	SAMEA115475195	Germany	Human	PRJEB70863	https://doi.org/10.1186/s13073-024-01359-8	260	4853024	144660	18665	9304	602	38421	40	0	15.4	34.69	34.66	69.35	15.26	0	0	0	2	123	238	0	0.77	47.31	91.54
ERR12861681	ERR12861681	SAMEA115475198	Germany	Human	PRJEB70863	https://doi.org/10.1186/s13073-024-01359-8	279	5391714	144964	19325	11075	508	37459	43	0	15.6	34.52	34.43	68.95	15.45	0	0	0	3	150	253	0	1.08	53.76	90.68
ERR12861682	ERR12861682	SAMEA115475199	Germany	Human	PRJEB70863	https://doi.org/10.1186/s13073-024-01359-8	224	4904800	174399	21896	13242	507	40610	37	0	15.4	34.7	34.61	69.31	15.28	0	0	0	3	131	217	0	1.34	58.48	96.88
ERR12861684	ERR12861684	SAMEA115475201	Germany	Human	PRJEB70863	https://doi.org/10.1186/s13073-024-01359-8	302	5366661	244853	17770	10068	507	35067	48	0	15.55	34.48	34.47	68.95	15.5	0	0	0	2	152	283	0	0.66	50.33	93.71
ERR12861685	ERR12861685	SAMEA115475202	Germany	Human	PRJEB70863	https://doi.org/10.1186/s13073-024-01359-8	301	5362867	116614	17816	10898	504	32340	51	0	15.59	34.5	34.45	68.95	15.46	0	0	0	3	162	282	0	1	53.82	93.69
ERR12861686	ERR12861686	SAMEA115475203	Germany	Human	PRJEB70863	https://doi.org/10.1186/s13073-024-01359-8	243	5024957	99434	20678	13844	500	36603	44	0	15.45	34.62	34.61	69.23	15.33	0	0	0	0	144	228	0	0	59.26	93.83
ERR12861688	ERR12861688	SAMEA115475205	Germany	Human	PRJEB70863	https://doi.org/10.1186/s13073-024-01359-8	130	5095278	254417	39194	22405	539	79418	20	0	15.43	34.56	34.58	69.14	15.42	0	0	0	14	92	123	0	10.77	70.77	94.62
ERR12861689	ERR12861689	SAMEA115475206	Germany	Human	PRJEB70863	https://doi.org/10.1186/s13073-024-01359-8	308	5281391	130810	17147	12302	536	29077	55	0	15.56	34.49	34.46	68.95	15.49	0	0	0	3	173	292	0	0.97	56.17	94.81
ERR12861691	ERR12861691	SAMEA115475208	Germany	Human	PRJEB70863	https://doi.org/10.1186/s13073-024-01359-8	294	5091689	81931	17318	11066	530	32491	51	0	15.51	34.64	34.53	69.17	15.33	0	0	0	0	157	279	0	0	53.4	94.9
ERR12861692	ERR12861692	SAMEA115475209	Germany	Human	PRJEB70863	https://doi.org/10.1186/s13073-024-01359-8	244	5314867	158133	21782	14804	630	36610	41	0	15.51	34.51	34.52	69.03	15.46	0	0	0	6	151	233	0	2.46	61.89	95.49
ERR12861694	ERR12861694	SAMEA115475211	Germany	Human	PRJEB70863	https://doi.org/10.1186/s13073-024-01359-8	156	5072473	277962	32515	20736	585	64225	25	0	15.45	34.61	34.55	69.16	15.39	0	0	0	10	100	151	0	6.41	64.1	96.79
ERR12861695	ERR12861695	SAMEA115475212	Germany	Human	PRJEB70863	https://doi.org/10.1186/s13073-024-01359-8	228	5083873	173129	22297	14527	523	40830	38	0	15.4	34.6	34.57	69.17	15.43	0	0	0	6	139	216	0	2.63	60.96	94.74
ERR12861696	ERR12861696	SAMEA115475213	Germany	Human	PRJEB70863	https://doi.org/10.1186/s13073-024-01359-8	297	5577728	148243	18780	10843	513	36649	45	0	15.68	34.4	34.35	68.75	15.57	0	0	0	5	159	283	0	1.68	53.54	95.29
ERR12861698	ERR12861698	SAMEA115475215	Germany	Human	PRJEB70863	https://doi.org/10.1186/s13073-024-01359-8	255	5264253	144109	20644	12386	505	40832	42	0	15.45	34.51	34.56	69.07	15.49	0	0	0	5	145	241	0	1.96	56.86	94.51
ERR12861699	ERR12861699	SAMEA115475216	Germany	Human	PRJEB70863	https://doi.org/10.1186/s13073-024-01359-8	230	4992778	148767	21707	14639	500	34981	42	0	15.38	34.63	34.72	69.35	15.27	0	0	0	3	148	215	0	1.3	64.35	93.48
ERR12861701	ERR12861701	SAMEA115475218	Germany	Human	PRJEB70863	https://doi.org/10.1186/s13073-024-01359-8	284	4965193	102149	17483	11353	500	31085	49	0	15.42	34.61	34.64	69.25	15.34	0	0	0	1	155	265	0	0.35	54.58	93.31
ERR12861703	ERR12861703	SAMEA115475220	Germany	Human	PRJEB70863	https://doi.org/10.1186/s13073-024-01359-8	166	5325394	429763	32080	14662	511	74118	22	0	15.52	34.57	34.42	68.99	15.49	0	0	0	12	103	151	0	7.23	62.05	90.96
ERR12861705	ERR12861705	SAMEA115475222	Germany	Human	PRJEB70863	https://doi.org/10.1186/s13073-024-01359-8	245	5217919	155085	21297	11721	525	38706	39	0	15.51	34.53	34.54	69.07	15.41	0	0	0	6	137	236	0	2.45	55.92	96.33
ERR12861706	ERR12861706	SAMEA115475223	Germany	Human	PRJEB70863	https://doi.org/10.1186/s13073-024-01359-8	328	5370316	152196	16372	10567	505	29675	59	0	15.6	34.53	34.39	68.92	15.48	0	0	0	1	172	309	0	0.3	52.44	94.21
ERR12861707	ERR12861707	SAMEA115475224	Germany	Human	PRJEB70863	https://doi.org/10.1186/s13073-024-01359-8	293	4984435	172224	17011	10789	516	32410	50	0	15.42	34.64	34.57	69.21	15.37	0	0	0	1	154	281	0	0.34	52.56	95.9
ERR12861708	ERR12861708	SAMEA115475225	Germany	Human	PRJEB70863	https://doi.org/10.1186/s13073-024-01359-8	393	5279903	95650	13434	7698	502	26828	58	0	15.55	34.52	34.51	69.03	15.42	0	0	0	0	167	348	0	0	42.49	88.55
ERR12861709	ERR12861709	SAMEA115475226	Germany	Human	PRJEB70863	https://doi.org/10.1186/s13073-024-01359-8	131	4877669	234953	37234	25978	670	69750	20	0	15.33	34.75	34.65	69.4	15.28	0	0	0	11	87	125	0	8.4	66.41	95.42
ERR12861710	ERR12861710	SAMEA115475227	Germany	Human	PRJEB70863	https://doi.org/10.1186/s13073-024-01359-8	201	5317550	197348	26455	14505	513	56505	28	0	15.53	34.6	34.44	69.04	15.44	0	0	0	11	114	190	0	5.47	56.72	94.53
ERR12861711	ERR12861711	SAMEA115475228	Germany	Human	PRJEB70863	https://doi.org/10.1186/s13073-024-01359-8	261	5029917	102117	19271	11286	505	37475	46	0	15.44	34.63	34.62	69.25	15.32	0	0	0	1	143	248	0	0.38	54.79	95.02
ERR12861712	ERR12861712	SAMEA115475229	Germany	Human	PRJEB70863	https://doi.org/10.1186/s13073-024-01359-8	316	5120308	184361	16203	10320	520	29442	53	0	15.47	34.58	34.57	69.15	15.38	0	0	0	2	160	295	0	0.63	50.63	93.35
ERR12861713	ERR12861713	SAMEA115475230	Germany	Human	PRJEB70863	https://doi.org/10.1186/s13073-024-01359-8	252	5080543	127950	20160	11656	550	35842	41	0	15.45	34.67	34.55	69.22	15.32	0	0	0	5	141	237	0	1.98	55.95	94.05
ERR12861714	ERR12861714	SAMEA115475231	Germany	Human	PRJEB70863	https://doi.org/10.1186/s13073-024-01359-8	283	5266968	135795	18611	11594	503	35077	44	0	15.48	34.57	34.52	69.09	15.43	0	0	0	5	155	262	0	1.77	54.77	92.58
ERR12861716	ERR12861716	SAMEA115475233	Germany	Human	PRJEB70863	https://doi.org/10.1186/s13073-024-01359-8	289	5065923	132425	17529	10460	508	34237	47	0	15.47	34.64	34.56	69.2	15.33	0	0	0	4	149	278	0	1.38	51.56	96.19
ERR12861717	ERR12861717	SAMEA115475234	Germany	Human	PRJEB70863	https://doi.org/10.1186/s13073-024-01359-8	121	4973964	240782	41107	25924	503	78391	19	0	15.33	34.7	34.64	69.34	15.33	0	0	0	12	79	109	0	9.92	65.29	90.08
ERR12861718	ERR12861718	SAMEA115475235	Germany	Human	PRJEB70863	https://doi.org/10.1186/s13073-024-01359-8	280	4996941	117772	17846	10543	515	34076	46	0	15.43	34.57	34.64	69.21	15.36	0	0	0	4	148	266	0	1.43	52.86	95
ERR12861719	ERR12861719	SAMEA115475236	Germany	Human	PRJEB70863	https://doi.org/10.1186/s13073-024-01359-8	268	4977783	86157	18573	12359	517	35158	49	0	15.43	34.64	34.58	69.22	15.35	0	0	0	0	150	253	0	0	55.97	94.4
ERR12861720	ERR12861720	SAMEA115475237	Germany	Human	PRJEB70863	https://doi.org/10.1186/s13073-024-01359-8	159	5039441	236918	31694	19717	505	60826	25	0	15.41	34.69	34.57	69.26	15.33	0	0	0	8	103	155	0	5.03	64.78	97.48
ERR12861721	ERR12861721	SAMEA115475238	Germany	Human	PRJEB70863	https://doi.org/10.1186/s13073-024-01359-8	625	5176198	47290	8281	5118	511	14693	110	0	15.66	34.57	34.38	68.95	15.39	0	0	0	0	186	572	0	0	29.76	91.52
ERR12861723	ERR12861723	SAMEA115475240	Germany	Human	PRJEB70863	https://doi.org/10.1186/s13073-024-01359-8	252	5070574	170295	20121	12613	536	35268	41	0	15.46	34.67	34.53	69.2	15.33	0	0	0	5	144	237	0	1.98	57.14	94.05
ERR12861724	ERR12861724	SAMEA115475241	Switzerland	Human	PRJEB70863	https://doi.org/10.1186/s13073-024-01359-8	124	5095340	366930	41091	23630	507	82976	17	0	15.39	34.67	34.55	69.22	15.39	0	0	0	12	81	116	0	9.68	65.32	93.55
ERR12861725	ERR12861725	SAMEA115475242	Switzerland	Human	PRJEB70863	https://doi.org/10.1186/s13073-024-01359-8	583	6222639	151294	10673	4823	501	25184	71	0	15.9	34.28	34.06	68.34	15.76	0	0	0	2	179	501	0	0.34	30.7	85.93
ERR12861731	ERR12861731	SAMEA115475248	Switzerland	Human	PRJEB70863	https://doi.org/10.1186/s13073-024-01359-8	118	4990678	317023	42293	24835	575	83620	19	0	15.37	34.62	34.65	69.27	15.36	0	0	0	11	79	113	0	9.32	66.95	95.76
ERR12861732	ERR12861732	SAMEA115475249	Switzerland	Human	PRJEB70863	https://doi.org/10.1186/s13073-024-01359-8	111	4997527	268203	45022	31372	521	73844	18	0	15.39	34.65	34.61	69.26	15.34	0	0	0	12	80	104	0	10.81	72.07	93.69
ERR12861733	ERR12861733	SAMEA115475250	Switzerland	Human	PRJEB70863	https://doi.org/10.1186/s13073-024-01359-8	488	5438634	95474	11144	7269	502	19758	87	0	15.66	34.41	34.45	68.86	15.49	0	0	0	0	190	460	0	0	38.93	94.26
ERR12861734	ERR12861734	SAMEA115475251	Switzerland	Human	PRJEB70863	https://doi.org/10.1186/s13073-024-01359-8	163	5311126	208627	32583	17437	530	75074	23	0	15.44	34.57	34.5	69.07	15.49	0	0	0	12	103	151	0	7.36	63.19	92.64
ERR12861739	ERR12861739	SAMEA115475256	Switzerland	Human	PRJEB70863	https://doi.org/10.1186/s13073-024-01359-8	393	5049548	78405	12848	9051	519	21923	75	0	15.49	34.59	34.58	69.17	15.35	0	0	0	0	181	373	0	0	46.06	94.91
ERR12861741	ERR12861741	SAMEA115475258	Switzerland	Human	PRJEB70863	https://doi.org/10.1186/s13073-024-01359-8	479	5487622	78353	11456	7074	506	20566	83	0	15.68	34.41	34.42	68.83	15.49	0	0	0	0	197	443	0	0	41.13	92.48
ERR12861744	ERR12861744	SAMEA115475261	Switzerland	Human	PRJEB70863	https://doi.org/10.1186/s13073-024-01359-8	428	5290317	170309	12360	7640	521	21043	72	0	15.61	34.4	34.49	68.89	15.5	0	0	0	1	184	399	0	0.23	42.99	93.22
ERR12861746	ERR12861746	SAMEA115475263	Switzerland	Human	PRJEB70863	https://doi.org/10.1186/s13073-024-01359-8	393	5051749	78331	12854	8497	505	22660	73	0	15.49	34.66	34.53	69.19	15.31	0	0	0	0	180	364	0	0	45.8	92.62
ERR12861747	ERR12861747	SAMEA115475264	Switzerland	Human	PRJEB70863	https://doi.org/10.1186/s13073-024-01359-8	504	5695038	78341	11299	6640	505	20834	81	0	15.77	34.46	34.24	68.7	15.53	0	0	0	0	181	473	0	0	35.91	93.85
ERR12861748	ERR12861748	SAMEA115475265	Switzerland	Human	PRJEB70863	https://doi.org/10.1186/s13073-024-01359-8	419	5047164	85909	12045	8292	515	21657	77	0	15.51	34.65	34.54	69.19	15.3	0	0	0	0	188	391	0	0	44.87	93.32
ERR12861750	ERR12861750	SAMEA115475267	Switzerland	Human	PRJEB70863	https://doi.org/10.1186/s13073-024-01359-8	408	5142025	78342	12603	8532	500	20596	77	0	15.51	34.56	34.53	69.09	15.4	0	0	0	0	187	385	0	0	45.83	94.36
ERR12861753	ERR12861753	SAMEA115475270	Switzerland	Human	PRJEB70863	https://doi.org/10.1186/s13073-024-01359-8	543	5857282	78169	10786	6897	500	18516	94	0	15.84	34.34	34.16	68.5	15.66	0	0	0	0	210	498	0	0	38.67	91.71
ERR12861756	ERR12861756	SAMEA115475273	Switzerland	Human	PRJEB70863	https://doi.org/10.1186/s13073-024-01359-8	195	5868146	257857	30093	16038	535	66716	24	0	15.7	34.41	34.24	68.65	15.65	0	0	0	14	110	181	0	7.18	56.41	92.82
ERR12861757	ERR12861757	SAMEA115475274	Switzerland	Human	PRJEB70863	https://doi.org/10.1186/s13073-024-01359-8	401	4958380	91691	12365	8062	502	21844	70	0	15.42	34.65	34.62	69.27	15.31	0	0	0	0	170	377	0	0	42.39	94.01
ERR12861758	ERR12861758	SAMEA115475275	Switzerland	Human	PRJEB70863	https://doi.org/10.1186/s13073-024-01359-8	602	5879740	78359	9767	6416	500	16223	106	0	15.85	34.39	34.16	68.55	15.6	0	0	0	0	211	567	0	0	35.05	94.19
ERR12861764	ERR12861764	SAMEA115475281	Switzerland	Human	PRJEB70863	https://doi.org/10.1186/s13073-024-01359-8	393	5061866	85915	12880	8500	501	24334	70	0	15.54	34.53	34.59	69.12	15.35	0	0	0	0	175	360	0	0	44.53	91.6
ERR12861767	ERR12861767	SAMEA115475284	Switzerland	Human	PRJEB70863	https://doi.org/10.1186/s13073-024-01359-8	495	5291936	80312	10690	7116	521	18183	89	0	15.6	34.48	34.44	68.92	15.48	0	0	0	0	198	451	0	0	40	91.11
ERR12861768	ERR12861768	SAMEA115475285	Switzerland	Human	PRJEB70863	https://doi.org/10.1186/s13073-024-01359-8	578	6035725	93676	10442	6154	502	18950	95	0	15.88	34.29	34.14	68.43	15.68	0	0	0	0	206	536	0	0	35.64	92.73
ERR12861769	ERR12861769	SAMEA115475286	Switzerland	Human	PRJEB70863	https://doi.org/10.1186/s13073-024-01359-8	235	5942462	205656	25287	9271	532	59660	27	0	15.8	34.33	34.21	68.54	15.66	0	0	0	13	111	213	0	5.53	47.23	90.64
ERR12861770	ERR12861770	SAMEA115475287	Switzerland	Human	PRJEB70863	https://doi.org/10.1186/s13073-024-01359-8	404	5353092	81148	13250	8734	500	23863	74	0	15.61	34.53	34.44	68.97	15.43	0	0	0	0	180	381	0	0	44.55	94.31
ERR12861771	ERR12861771	SAMEA115475288	Switzerland	Human	PRJEB70863	https://doi.org/10.1186/s13073-024-01359-8	467	5489220	97518	11754	7065	502	21676	84	0	15.68	34.4	34.43	68.83	15.5	0	0	0	0	194	441	0	0	41.54	94.43
ERR12861774	ERR12861774	SAMEA115475291	Switzerland	Human	PRJEB70863	https://doi.org/10.1186/s13073-024-01359-8	418	5131411	61747	12276	8190	502	22680	74	0	15.56	34.58	34.5	69.08	15.36	0	0	0	0	182	380	0	0	43.54	90.91
ERR12861775	ERR12861775	SAMEA115475292	Switzerland	Human	PRJEB70863	https://doi.org/10.1186/s13073-024-01359-8	177	5733476	199089	32392	17251	546	68756	27	0	15.7	34.45	34.27	68.72	15.58	0	0	0	12	106	169	0	6.78	59.89	95.48
ERR12861777	ERR12861777	SAMEA115475294	Switzerland	Human	PRJEB70863	https://doi.org/10.1186/s13073-024-01359-8	139	5130660	234661	36911	19656	584	82648	19	0	15.45	34.56	34.59	69.15	15.4	0	0	0	15	88	134	0	10.79	63.31	96.4
ERR12861778	ERR12861778	SAMEA115475295	Switzerland	Human	PRJEB70863	https://doi.org/10.1186/s13073-024-01359-8	140	5128768	241660	36634	21544	558	74587	20	0	15.43	34.57	34.59	69.16	15.42	0	0	0	13	87	134	0	9.29	62.14	95.71
ERR12861779	ERR12861779	SAMEA115475296	Switzerland	Human	PRJEB70863	https://doi.org/10.1186/s13073-024-01359-8	139	5400704	246462	38853	18674	505	100374	20	0	15.59	34.49	34.4	68.89	15.53	0	0	0	21	85	128	0	15.11	61.15	92.09
ERR12861782	ERR12861782	SAMEA115475299	Switzerland	Human	PRJEB70863	https://doi.org/10.1186/s13073-024-01359-8	200	5616424	205674	28082	11784	539	70782	27	0	15.68	34.47	34.3	68.77	15.55	0	0	0	12	109	182	0	6	54.5	91
ERR12861783	ERR12861783	SAMEA115475300	Switzerland	Human	PRJEB70863	https://doi.org/10.1186/s13073-024-01359-8	178	5252129	234456	29506	14790	521	66849	25	0	15.48	34.59	34.46	69.05	15.47	0	0	0	12	108	169	0	6.74	60.67	94.94
ERR12861784	ERR12861784	SAMEA115475301	Switzerland	Human	PRJEB70863	https://doi.org/10.1186/s13073-024-01359-8	118	5146366	252993	43613	22404	623	92293	18	0	15.43	34.6	34.59	69.19	15.37	0	0	0	16	80	110	0	13.56	67.8	93.22
ERR12861788	ERR12861788	SAMEA115475305	Switzerland	Human	PRJEB70863	https://doi.org/10.1186/s13073-024-01359-8	267	6159012	186616	23067	9952	516	55934	31	0	15.89	34.29	34.13	68.42	15.69	0	0	0	13	133	239	0	4.87	49.81	89.51
ERR12861790	ERR12861790	SAMEA115475307	Switzerland	Human	PRJEB70863	https://doi.org/10.1186/s13073-024-01359-8	127	5144446	260893	40507	19647	713	94207	18	0	15.43	34.6	34.6	69.2	15.37	0	0	0	17	84	123	0	13.39	66.14	96.85
ERR12861791	ERR12861791	SAMEA115475308	Switzerland	Human	PRJEB70863	https://doi.org/10.1186/s13073-024-01359-8	172	5508738	228563	32027	19119	507	58379	25	0	15.62	34.52	34.39	68.91	15.47	0	0	0	12	109	158	0	6.98	63.37	91.86
ERR12861792	ERR12861792	SAMEA115475309	Switzerland	Human	PRJEB70863	https://doi.org/10.1186/s13073-024-01359-8	214	5932948	191513	27724	14233	541	62225	32	0	15.78	34.34	34.22	68.56	15.65	0	0	0	13	123	200	0	6.07	57.48	93.46
ERR12861794	ERR12861794	SAMEA115475311	Switzerland	Human	PRJEB70863	https://doi.org/10.1186/s13073-024-01359-8	142	5079273	204913	35769	22992	594	66501	23	0	15.39	34.62	34.6	69.22	15.39	0	0	0	13	94	137	0	9.15	66.2	96.48
ERR12861795	ERR12861795	SAMEA115475312	Switzerland	Human	PRJEB70863	https://doi.org/10.1186/s13073-024-01359-8	158	5282934	175252	33436	17390	542	73241	23	0	15.55	34.52	34.47	68.99	15.45	0	0	0	15	94	144	0	9.49	59.49	91.14
ERR12861796	ERR12861796	SAMEA115475313	Switzerland	Human	PRJEB70863	https://doi.org/10.1186/s13073-024-01359-8	385	6200314	171769	16104	5112	505	42933	41	0	15.95	34.28	34.09	68.37	15.69	0	0	0	11	149	329	0	2.86	38.7	85.45
ERR12861797	ERR12861797	SAMEA115475314	Switzerland	Human	PRJEB70863	https://doi.org/10.1186/s13073-024-01359-8	137	5034763	250574	36750	18467	550	77058	18	0	15.38	34.63	34.63	69.26	15.36	0	0	0	12	83	129	0	8.76	60.58	94.16
ERR12861799	ERR12861799	SAMEA115475316	Switzerland	Human	PRJEB70863	https://doi.org/10.1186/s13073-024-01359-8	513	5755162	317404	11218	1486	500	58870	26	0	15.76	34.33	34.23	68.56	15.69	0	0	0	10	101	334	0	1.95	19.69	65.11
ERR12861800	ERR12861800	SAMEA115475317	Switzerland	Human	PRJEB70863	https://doi.org/10.1186/s13073-024-01359-8	111	4859954	310702	43783	20971	608	103027	15	0	15.3	34.73	34.68	69.41	15.29	0	0	0	16	66	100	0	14.41	59.46	90.09
ERR12861802	ERR12861802	SAMEA115475319	Switzerland	Human	PRJEB70863	https://doi.org/10.1186/s13073-024-01359-8	171	5359386	229117	31341	14798	510	70448	24	0	15.52	34.5	34.5	69	15.48	0	0	0	13	98	161	0	7.6	57.31	94.15
ERR12861803	ERR12861803	SAMEA115475320	Switzerland	Human	PRJEB70863	https://doi.org/10.1186/s13073-024-01359-8	244	5444211	229117	22312	5219	507	62645	23	0	15.52	34.46	34.46	68.92	15.57	0	0	0	14	100	194	0	5.74	40.98	79.51
ERR12861804	ERR12861804	SAMEA115475321	Switzerland	Human	PRJEB70863	https://doi.org/10.1186/s13073-024-01359-8	167	5134580	211522	30745	16055	529	69460	23	0	15.43	34.62	34.59	69.21	15.36	0	0	0	13	101	153	0	7.78	60.48	91.62
ERR12861805	ERR12861805	SAMEA115475322	Switzerland	Human	PRJEB70863	https://doi.org/10.1186/s13073-024-01359-8	133	5329430	240356	40070	20155	529	84952	19	0	15.55	34.61	34.37	68.98	15.47	0	0	0	13	88	119	0	9.77	66.17	89.47
ERR12861807	ERR12861807	SAMEA115475324	Switzerland	Human	PRJEB70863	https://doi.org/10.1186/s13073-024-01359-8	212	5777985	171195	27254	15048	513	59086	31	0	15.73	34.39	34.26	68.65	15.63	0	0	0	10	126	193	0	4.72	59.43	91.04
ERR12861808	ERR12861808	SAMEA115475325	Switzerland	Human	PRJEB70863	https://doi.org/10.1186/s13073-024-01359-8	218	6013491	199090	27584	13487	526	57722	31	0	15.75	34.4	34.18	68.58	15.67	0	0	0	12	124	200	0	5.5	56.88	91.74
ERR12861810	ERR12861810	SAMEA115475327	Switzerland	Human	PRJEB70863	https://doi.org/10.1186/s13073-024-01359-8	201	5741932	165815	28566	10094	505	75144	27	0	15.64	34.43	34.3	68.73	15.62	0	0	0	15	102	185	0	7.46	50.75	92.04
ERR12861811	ERR12861811	SAMEA115475328	Switzerland	Human	PRJEB70863	https://doi.org/10.1186/s13073-024-01359-8	213	5928431	157363	27833	14623	505	70381	29	0	15.76	34.28	34.24	68.52	15.72	0	0	0	13	122	198	0	6.1	57.28	92.96
ERR12861813	ERR12861813	SAMEA115475330	Switzerland	Human	PRJEB70863	https://doi.org/10.1186/s13073-024-01359-8	271	6082338	152499	22444	11394	512	45408	38	0	15.78	34.21	34.27	68.48	15.74	0	0	0	8	143	238	0	2.95	52.77	87.82
ERR12861815	ERR12861815	SAMEA115475332	Switzerland	Human	PRJEB70863	https://doi.org/10.1186/s13073-024-01359-8	232	5991714	205691	25826	11207	526	57583	31	0	15.79	34.22	34.24	68.46	15.75	0	0	0	11	125	210	0	4.74	53.88	90.52
ERR12861816	ERR12861816	SAMEA115475333	Switzerland	Human	PRJEB70863	https://doi.org/10.1186/s13073-024-01359-8	189	5485811	190606	29025	16827	506	59052	28	0	15.55	34.45	34.41	68.86	15.59	0	0	0	11	113	180	0	5.82	59.79	95.24
ERR12861819	ERR12861819	SAMEA115475336	Switzerland	Human	PRJEB70863	https://doi.org/10.1186/s13073-024-01359-8	203	5789639	195047	28520	14392	546	67195	31	0	15.7	34.43	34.22	68.65	15.64	0	0	0	9	122	191	0	4.43	60.1	94.09
ERR12861823	ERR12861823	SAMEA115475340	Switzerland	Human	PRJEB70863	https://doi.org/10.1186/s13073-024-01359-8	247	5913964	168112	23943	8321	516	58156	30	0	15.77	34.36	34.2	68.56	15.67	0	0	0	13	117	223	0	5.26	47.37	90.28
ERR12861825	ERR12861825	SAMEA115475342	Switzerland	Human	PRJEB70863	https://doi.org/10.1186/s13073-024-01359-8	275	5939881	199093	21599	9024	505	52187	33	0	15.81	34.33	34.21	68.54	15.65	0	0	0	11	131	248	0	4	47.64	90.18
ERR12861826	ERR12861826	SAMEA115475343	Germany	Human	PRJEB70863	https://doi.org/10.1186/s13073-024-01359-8	107	4949900	519701	46260	23463	563	103103	12	0	15.34	34.7	34.62	69.32	15.34	0	0	0	14	67	99	0	13.08	62.62	92.52
ERR12861829	ERR12861829	SAMEA115475346	Germany	Human	PRJEB70863	https://doi.org/10.1186/s13073-024-01359-8	118	4921467	251197	41707	23723	542	89218	18	0	15.31	34.63	34.74	69.37	15.32	0	0	0	12	81	110	0	10.17	68.64	93.22
ERR12861830	ERR12861830	SAMEA115475347	Germany	Human	PRJEB70863	https://doi.org/10.1186/s13073-024-01359-8	172	5351531	248174	31113	12001	502	73421	23	0	15.53	34.53	34.47	69	15.47	0	0	0	11	99	157	0	6.4	57.56	91.28
ERR12861832	ERR12861832	SAMEA115475349	Germany	Human	PRJEB70863	https://doi.org/10.1186/s13073-024-01359-8	173	5439374	195360	31441	16976	542	71416	26	0	15.65	34.55	34.32	68.87	15.48	0	0	0	11	104	167	0	6.36	60.12	96.53
ERR12861834	ERR12861834	SAMEA115475351	Germany	Human	PRJEB70863	https://doi.org/10.1186/s13073-024-01359-8	126	5110883	389359	40562	19959	546	93180	16	0	15.43	34.69	34.51	69.2	15.36	0	0	0	14	76	115	0	11.11	60.32	91.27
ERR12861835	ERR12861835	SAMEA115475352	Germany	Human	PRJEB70863	https://doi.org/10.1186/s13073-024-01359-8	117	5061563	469136	43261	20835	573	93168	18	0	15.39	34.69	34.55	69.24	15.38	0	0	0	14	78	109	0	11.97	66.67	93.16
ERR12861839	ERR12861839	SAMEA115475356	Germany	Human	PRJEB70863	https://doi.org/10.1186/s13073-024-01359-8	163	5170144	217028	31718	18849	596	69053	24	0	15.43	34.57	34.54	69.11	15.46	0	0	0	12	100	150	0	7.36	61.35	92.02
ERR12861841	ERR12861841	SAMEA115475358	Germany	Human	PRJEB70863	https://doi.org/10.1186/s13073-024-01359-8	153	5135643	217039	33566	17756	534	76765	18	0	15.44	34.57	34.56	69.13	15.43	0	0	0	12	89	141	0	7.84	58.17	92.16
ERR12861843	ERR12861843	SAMEA115475360	Germany	Human	PRJEB70863	https://doi.org/10.1186/s13073-024-01359-8	183	5103483	178047	27887	10098	506	67217	23	0	15.42	34.62	34.61	69.23	15.35	0	0	0	15	92	166	0	8.2	50.27	90.71
ERR12861846	ERR12861846	SAMEA115475363	Germany	Human	PRJEB70863	https://doi.org/10.1186/s13073-024-01359-8	123	5236613	262908	42574	22867	706	85663	19	0	15.5	34.5	34.55	69.05	15.45	0	0	0	14	83	117	0	11.38	67.48	95.12
ERR12861847	ERR12861847	SAMEA115475364	Germany	Human	PRJEB70863	https://doi.org/10.1186/s13073-024-01359-8	115	5115349	362782	44481	20817	504	125094	15	0	15.37	34.58	34.65	69.23	15.4	0	0	0	18	68	105	0	15.65	59.13	91.3
ERR12861854	ERR12861854	SAMEA115475371	Germany	Human	PRJEB70863	https://doi.org/10.1186/s13073-024-01359-8	187	4969090	203149	26572	15303	550	51869	30	0	15.39	34.64	34.64	69.28	15.33	0	0	0	6	113	172	0	3.21	60.43	91.98
ERR12861855	ERR12861855	SAMEA115475372	Germany	Human	PRJEB70863	https://doi.org/10.1186/s13073-024-01359-8	261	5234186	197005	20054	10998	538	38303	40	0	15.56	34.55	34.51	69.06	15.38	0	0	0	4	140	240	0	1.53	53.64	91.95
ERR12861862	ERR12861862	SAMEA115475379	Germany	Human	PRJEB70863	https://doi.org/10.1186/s13073-024-01359-8	185	5110205	200754	27622	18096	541	53476	30	0	15.42	34.65	34.6	69.25	15.34	0	0	0	8	117	174	0	4.32	63.24	94.05
ERR12861869	ERR12861869	SAMEA115475386	Germany	Human	PRJEB70863	https://doi.org/10.1186/s13073-024-01359-8	891	6896945	115627	7740	1717	500	28901	69	0	16.11	34	33.95	67.95	15.94	0	0	0	2	182	628	0	0.22	20.43	70.48
ERR12861870	ERR12861870	SAMEA115475387	Germany	Human	PRJEB70863	https://doi.org/10.1186/s13073-024-01359-8	211	5303118	166320	25133	16289	623	44849	36	0	15.52	34.56	34.5	69.06	15.42	0	0	0	8	132	201	0	3.79	62.56	95.26
ERR12861873	ERR12861873	SAMEA115475390	Germany	Human	PRJEB70863	https://doi.org/10.1186/s13073-024-01359-8	399	5238236	80173	13128	8825	505	23266	74	0	15.55	34.54	34.5	69.04	15.4	0	0	0	0	182	374	0	0	45.61	93.73
ERR12861874	ERR12861874	SAMEA115475391	Germany	Human	PRJEB70863	https://doi.org/10.1186/s13073-024-01359-8	509	5354954	94025	10520	6883	505	17437	93	0	15.62	34.49	34.39	68.88	15.5	0	0	0	0	202	478	0	0	39.69	93.91
ERR12861876	ERR12861876	SAMEA115475393	Germany	Human	PRJEB70863	https://doi.org/10.1186/s13073-024-01359-8	456	5119273	78367	11226	7495	508	18890	83	0	15.51	34.6	34.54	69.14	15.35	0	0	0	0	179	429	0	0	39.25	94.08
ERR12861877	ERR12861877	SAMEA115475394	Germany	Human	PRJEB70863	https://doi.org/10.1186/s13073-024-01359-8	284	5699434	154770	20068	9765	505	43564	40	0	15.67	34.51	34.26	68.77	15.56	0	0	0	5	136	262	0	1.76	47.89	92.25
ERR12861879	ERR12861879	SAMEA115475396	Germany	Human	PRJEB70863	https://doi.org/10.1186/s13073-024-01359-8	482	5541244	84762	11496	7152	532	20739	84	0	15.69	34.45	34.36	68.81	15.51	0	0	0	0	188	449	0	0	39	93.15
ERR12861881	ERR12861881	SAMEA115475398	Germany	Human	PRJEB70863	https://doi.org/10.1186/s13073-024-01359-8	210	5124839	200249	24403	14141	539	46117	32	0	15.42	34.64	34.54	69.18	15.4	0	0	0	6	123	197	0	2.86	58.57	93.81
ERR12861882	ERR12861882	SAMEA115475399	Germany	Human	PRJEB70863	https://doi.org/10.1186/s13073-024-01359-8	400	5018006	78329	12545	7670	504	25445	67	0	15.48	34.68	34.54	69.22	15.3	0	0	0	0	165	369	0	0	41.25	92.25
ERR12861884	ERR12861884	SAMEA115475401	Germany	Human	PRJEB70863	https://doi.org/10.1186/s13073-024-01359-8	452	5255518	80132	11627	7502	503	20961	78	0	15.54	34.54	34.53	69.07	15.38	0	0	0	0	186	418	0	0	41.15	92.48
ERR12861885	ERR12861885	SAMEA115475402	Germany	Human	PRJEB70863	https://doi.org/10.1186/s13073-024-01359-8	418	5099943	72918	12200	8243	501	21275	78	0	15.5	34.64	34.55	69.19	15.31	0	0	0	0	178	394	0	0	42.58	94.26
ERR12861890	ERR12861890	SAMEA115475407	Germany	Human	PRJEB70863	https://doi.org/10.1186/s13073-024-01359-8	376	5058309	85912	13452	9503	508	23954	70	0	15.49	34.64	34.55	69.19	15.32	0	0	0	0	182	353	0	0	48.4	93.88
ERR12861891	ERR12861891	SAMEA115475408	Germany	Human	PRJEB70863	https://doi.org/10.1186/s13073-024-01359-8	374	4911768	85894	13133	9478	505	24755	69	0	15.42	34.71	34.63	69.34	15.24	0	0	0	0	181	342	0	0	48.4	91.44
ERR12861892	ERR12861892	SAMEA115475409	Germany	Human	PRJEB70863	https://doi.org/10.1186/s13073-024-01359-8	396	4906954	78377	12391	8719	505	20634	73	0	15.41	34.73	34.61	69.34	15.26	0	0	0	0	180	366	0	0	45.45	92.42
ERR12861893	ERR12861893	SAMEA115475410	Germany	Human	PRJEB70863	https://doi.org/10.1186/s13073-024-01359-8	505	5585529	70891	11060	7074	502	20166	94	0	15.67	34.47	34.39	68.86	15.46	0	0	0	0	211	459	0	0	41.78	90.89
ERR12861894	ERR12861894	SAMEA115475411	Germany	Human	PRJEB70863	https://doi.org/10.1186/s13073-024-01359-8	461	5624847	85901	12201	8514	506	21394	81	0	15.68	34.45	34.37	68.82	15.5	0	0	0	0	202	428	0	0	43.82	92.84
ERR12861896	ERR12861896	SAMEA115475413	Germany	Human	PRJEB70863	https://doi.org/10.1186/s13073-024-01359-8	459	5231038	78441	11396	7409	502	20317	83	0	15.63	34.53	34.47	69	15.38	0	0	0	0	187	419	0	0	40.74	91.29
ERR12861897	ERR12861897	SAMEA115475414	Germany	Human	PRJEB70863	https://doi.org/10.1186/s13073-024-01359-8	433	5256622	78392	12140	8420	516	20448	82	0	15.57	34.56	34.45	69.01	15.42	0	0	0	0	196	403	0	0	45.27	93.07
ERR12861900	ERR12861900	SAMEA115475417	Germany	Human	PRJEB70863	https://doi.org/10.1186/s13073-024-01359-8	311	5123865	112234	16475	11275	516	27541	56	0	15.49	34.59	34.59	69.18	15.32	0	0	0	1	171	299	0	0.32	54.98	96.14
ERR12861901	ERR12861901	SAMEA115475418	Germany	Human	PRJEB70863	https://doi.org/10.1186/s13073-024-01359-8	425	5187780	85921	12206	8046	505	22477	73	0	15.57	34.56	34.47	69.03	15.4	0	0	0	0	185	391	0	0	43.53	92
ERR12861902	ERR12861902	SAMEA115475419	Germany	Human	PRJEB70863	https://doi.org/10.1186/s13073-024-01359-8	290	5208144	146486	17959	10520	541	32745	49	0	15.55	34.54	34.52	69.06	15.39	0	0	0	2	149	280	0	0.69	51.38	96.55
ERR12861903	ERR12861903	SAMEA115475420	Germany	Human	PRJEB70863	https://doi.org/10.1186/s13073-024-01359-8	422	5228250	91575	12389	8356	503	21639	74	0	15.55	34.51	34.52	69.03	15.43	0	0	0	0	185	389	0	0	43.84	92.18
ERR12861904	ERR12861904	SAMEA115475421	Germany	Human	PRJEB70863	https://doi.org/10.1186/s13073-024-01359-8	567	5607385	78401	9889	6608	505	17230	103	0	15.69	34.46	34.34	68.8	15.51	0	0	0	0	208	517	0	0	36.68	91.18
ERR12861905	ERR12861905	SAMEA115475422	Germany	Human	PRJEB70863	https://doi.org/10.1186/s13073-024-01359-8	388	5093423	107987	13127	8824	507	23005	71	0	15.5	34.54	34.56	69.1	15.41	0	0	0	1	181	358	0	0.26	46.65	92.27
ERR12861906	ERR12861906	SAMEA115475423	Germany	Human	PRJEB70863	https://doi.org/10.1186/s13073-024-01359-8	431	5267520	59988	12221	8374	524	20379	79	0	15.59	34.49	34.45	68.94	15.47	0	0	0	0	190	402	0	0	44.08	93.27
ERR12861907	ERR12861907	SAMEA115475424	Germany	Human	PRJEB70863	https://doi.org/10.1186/s13073-024-01359-8	546	5634510	78336	10319	7380	506	16859	104	0	15.7	34.45	34.33	68.78	15.52	0	0	0	0	216	506	0	0	39.56	92.67
ERR12861908	ERR12861908	SAMEA115475425	Germany	Human	PRJEB70863	https://doi.org/10.1186/s13073-024-01359-8	431	5041814	142812	11697	8210	504	19500	81	0	15.48	34.59	34.61	69.2	15.33	0	0	0	1	190	399	0	0.23	44.08	92.58
ERR12861910	ERR12861910	SAMEA115475427	Germany	Human	PRJEB70863	https://doi.org/10.1186/s13073-024-01359-8	391	5009636	93222	12812	8929	520	21373	70	0	15.49	34.62	34.57	69.19	15.31	0	0	0	0	181	368	0	0	46.29	94.12
ERR12861911	ERR12861911	SAMEA115475428	Germany	Human	PRJEB70863	https://doi.org/10.1186/s13073-024-01359-8	293	5329565	136729	18189	11288	505	33148	49	0	15.51	34.53	34.53	69.06	15.43	0	0	0	3	156	276	0	1.02	53.24	94.2
ERR12861912	ERR12861912	SAMEA115475429	Germany	Human	PRJEB70863	https://doi.org/10.1186/s13073-024-01359-8	281	5103779	107076	18162	11693	514	33232	52	0	15.48	34.59	34.56	69.15	15.37	0	0	0	2	158	269	0	0.71	56.23	95.73
ERR12861913	ERR12861913	SAMEA115475430	Germany	Human	PRJEB70863	https://doi.org/10.1186/s13073-024-01359-8	258	5172090	155033	20046	12288	505	37104	46	0	15.47	34.57	34.6	69.17	15.36	0	0	0	3	148	243	0	1.16	57.36	94.19
ERR12861914	ERR12861914	SAMEA115475431	Germany	Human	PRJEB70863	https://doi.org/10.1186/s13073-024-01359-8	256	5063422	132513	19778	12568	507	35187	41	0	15.45	34.65	34.58	69.23	15.32	0	0	0	7	147	244	0	2.73	57.42	95.31
ERR12861915	ERR12861915	SAMEA115475432	Germany	Human	PRJEB70863	https://doi.org/10.1186/s13073-024-01359-8	282	5031934	107274	17843	10914	532	33239	48	0	15.48	34.62	34.56	69.18	15.34	0	0	0	1	149	270	0	0.35	52.84	95.74
ERR12861918	ERR12861918	SAMEA115475435	Germany	Human	PRJEB70863	https://doi.org/10.1186/s13073-024-01359-8	143	5158643	200975	36074	19647	526	75697	22	0	15.44	34.6	34.58	69.18	15.38	0	0	0	16	92	134	0	11.19	64.34	93.71
ERR12861919	ERR12861919	SAMEA115475436	Germany	Human	PRJEB70863	https://doi.org/10.1186/s13073-024-01359-8	151	5231270	256297	34644	18448	537	68632	23	0	15.51	34.52	34.53	69.05	15.44	0	0	0	10	93	140	0	6.62	61.59	92.72
ERR12861920	ERR12861920	SAMEA115475437	Germany	Human	PRJEB70863	https://doi.org/10.1186/s13073-024-01359-8	162	5259098	232157	32463	12179	505	73908	20	0	15.52	34.57	34.45	69.02	15.47	0	0	0	13	90	140	0	8.02	55.56	86.42
ERR12861927	ERR12861927	SAMEA115475444	Germany	Human	PRJEB70863	https://doi.org/10.1186/s13073-024-01359-8	145	5104853	225489	35205	21069	678	69898	23	0	15.4	34.65	34.55	69.2	15.4	0	0	0	10	94	138	0	6.9	64.83	95.17
ERR12861929	ERR12861929	SAMEA115475446	Germany	Human	PRJEB70863	https://doi.org/10.1186/s13073-024-01359-8	374	5433539	134097	14528	8519	505	29228	57	0	15.58	34.5	34.43	68.93	15.49	0	0	0	3	167	338	0	0.8	44.65	90.37
ERR12861932	ERR12861932	SAMEA115475449	Germany	Human	PRJEB70863	https://doi.org/10.1186/s13073-024-01359-8	139	5002761	249475	35991	20684	581	78948	20	0	15.37	34.66	34.62	69.28	15.36	0	0	0	13	93	131	0	9.35	66.91	94.24
ERR12861933	ERR12861933	SAMEA115475450	Germany	Human	PRJEB70863	https://doi.org/10.1186/s13073-024-01359-8	119	4932341	382702	41448	27342	518	72750	18	0	15.34	34.72	34.62	69.34	15.33	0	0	0	13	78	113	0	10.92	65.55	94.96
ERR12861934	ERR12861934	SAMEA115475451	Germany	Human	PRJEB70863	https://doi.org/10.1186/s13073-024-01359-8	258	5313065	270829	20593	4992	513	55599	27	0	15.57	34.51	34.45	68.96	15.48	0	0	0	10	109	202	0	3.88	42.25	78.29
ERR12861938	ERR12861938	SAMEA115475455	Germany	Human	PRJEB70863	https://doi.org/10.1186/s13073-024-01359-8	183	5243878	215684	28655	13316	546	66853	25	0	15.47	34.55	34.48	69.03	15.5	0	0	0	13	105	173	0	7.1	57.38	94.54
ERR12861939	ERR12861939	SAMEA115475456	Germany	Human	PRJEB70863	https://doi.org/10.1186/s13073-024-01359-8	166	5245446	236152	31599	19922	581	64008	25	0	15.43	34.54	34.61	69.15	15.42	0	0	0	13	106	153	0	7.83	63.86	92.17
ERR12861940	ERR12861940	SAMEA115475457	Germany	Human	PRJEB70863	https://doi.org/10.1186/s13073-024-01359-8	124	5000307	237965	40325	25996	784	73925	20	0	15.33	34.63	34.66	69.29	15.39	0	0	0	13	85	118	0	10.48	68.55	95.16
ERR12861943	ERR12861943	SAMEA115475460	France	Human	PRJEB70863	https://doi.org/10.1186/s13073-024-01359-8	185	5256195	167912	28411	15609	542	57251	28	0	15.5	34.49	34.52	69.01	15.48	0	0	0	8	110	168	0	4.32	59.46	90.81
ERR12861944	ERR12861944	SAMEA115475461	France	Human	PRJEB70863	https://doi.org/10.1186/s13073-024-01359-8	111	5186273	202444	46723	31139	706	110775	18	0	15.39	34.58	34.62	69.2	15.42	0	0	0	18	78	109	0	16.22	70.27	98.2
ERR12861946	ERR12861946	SAMEA115475463	France	Human	PRJEB70863	https://doi.org/10.1186/s13073-024-01359-8	153	5409636	376463	35357	19232	574	73173	19	0	15.53	34.48	34.54	69.02	15.45	0	0	0	14	94	137	0	9.15	61.44	89.54
ERR12861948	ERR12861948	SAMEA115475465	France	Human	PRJEB70863	https://doi.org/10.1186/s13073-024-01359-8	123	5100836	261718	41470	20408	539	98010	16	0	15.42	34.62	34.55	69.17	15.42	0	0	0	15	86	114	0	12.2	69.92	92.68
ERR12861949	ERR12861949	SAMEA115475466	France	Human	PRJEB70863	https://doi.org/10.1186/s13073-024-01359-8	168	5458273	216195	32489	17884	501	73243	25	0	15.55	34.53	34.35	68.88	15.57	0	0	0	13	107	154	0	7.74	63.69	91.67
ERR12861950	ERR12861950	SAMEA115475467	France	Human	PRJEB70863	https://doi.org/10.1186/s13073-024-01359-8	133	4988225	250604	37505	21849	548	87528	19	0	15.35	34.77	34.61	69.38	15.27	0	0	0	14	91	121	0	10.53	68.42	90.98
ERR12861951	ERR12861951	SAMEA115475468	France	Human	PRJEB70863	https://doi.org/10.1186/s13073-024-01359-8	106	4932449	244945	46532	25961	542	96429	17	0	15.33	34.72	34.62	69.34	15.33	0	0	0	16	70	101	0	15.09	66.04	95.28
ERR12861955	ERR12861955	SAMEA115475472	France	Human	PRJEB70863	https://doi.org/10.1186/s13073-024-01359-8	159	5258614	245721	33073	14975	505	89183	21	0	15.5	34.55	34.5	69.05	15.45	0	0	0	17	94	142	0	10.69	59.12	89.31
ERR12861956	ERR12861956	SAMEA115475473	France	Human	PRJEB70863	https://doi.org/10.1186/s13073-024-01359-8	119	5294171	250459	44488	22970	542	92837	16	0	15.51	34.54	34.52	69.06	15.43	0	0	0	14	82	114	0	11.76	68.91	95.8
ERR12861959	ERR12861959	SAMEA115475476	France	Human	PRJEB70863	https://doi.org/10.1186/s13073-024-01359-8	195	5736804	216658	29419	11858	505	70387	24	0	15.7	34.39	34.28	68.67	15.63	0	0	0	14	107	183	0	7.18	54.87	93.85
ERR12861963	ERR12861963	SAMEA115475480	France	Human	PRJEB70863	https://doi.org/10.1186/s13073-024-01359-8	139	5056794	225520	36379	22862	505	71882	23	0	15.39	34.69	34.55	69.24	15.37	0	0	0	12	89	130	0	8.63	64.03	93.53
ERR12861964	ERR12861964	SAMEA115475481	France	Human	PRJEB70863	https://doi.org/10.1186/s13073-024-01359-8	107	5070218	326592	47385	22864	527	110150	15	0	15.38	34.66	34.59	69.25	15.36	0	0	0	16	72	97	0	14.95	67.29	90.65
ERR12861965	ERR12861965	SAMEA115475482	France	Human	PRJEB70863	https://doi.org/10.1186/s13073-024-01359-8	124	5181840	312328	41789	21375	505	89170	14	0	15.44	34.62	34.55	69.17	15.39	0	0	0	12	81	114	0	9.68	65.32	91.94
ERR12861966	ERR12861966	SAMEA115475483	France	Human	PRJEB70863	https://doi.org/10.1186/s13073-024-01359-8	149	5183797	279826	34790	12458	512	89465	19	0	15.39	34.58	34.62	69.2	15.4	0	0	0	15	78	129	0	10.07	52.35	86.58
ERR12861967	ERR12861967	SAMEA115475484	France	Human	PRJEB70863	https://doi.org/10.1186/s13073-024-01359-8	117	4952577	240780	42329	26061	509	79303	19	0	15.36	34.68	34.63	69.31	15.33	0	0	0	13	78	110	0	11.11	66.67	94.02
ERR13148484	ERR13148484	SAMEA115652451	Portugal	Human	PRJEB57933	https://doi.org/10.1016/j.meegid.2024.105682	277	5029590	159765	18157	10941	587	34556	46	0	15.51	34.6	34.49	69.09	15.4	0	0	0	2	152	254	0	0.72	54.87	91.7
ERR13148485	ERR13148485	SAMEA115652520	Portugal	Human	PRJEB57933	https://doi.org/10.1016/j.meegid.2024.105682	190	5373412	193055	28281	18906	542	53902	31	0	15.61	34.58	34.31	68.89	15.5	0	0	0	7	124	181	0	3.68	65.26	95.26
ERR13148488	ERR13148488	SAMEA115652477	Portugal	Human	PRJEB57933	https://doi.org/10.1016/j.meegid.2024.105682	180	5236464	201955	29091	18239	546	54967	30	0	15.48	34.53	34.52	69.05	15.47	0	0	0	9	118	174	0	5	65.56	96.67
ERR13148490	ERR13148490	SAMEA115652420	Portugal	Human	PRJEB57933	https://doi.org/10.1016/j.meegid.2024.105682	302	5058074	114044	16748	11615	500	29732	56	0	15.43	34.63	34.58	69.21	15.36	0	0	0	1	167	282	0	0.33	55.3	93.38
ERR13148491	ERR13148491	SAMEA115652429	Portugal	Human	PRJEB57933	https://doi.org/10.1016/j.meegid.2024.105682	492	5342260	80524	10858	7075	503	18101	88	0	15.67	34.48	34.38	68.86	15.47	0	0	0	0	199	459	0	0	40.45	93.29
ERR13148493	ERR13148493	SAMEA115652453	Portugal	Human	PRJEB57933	https://doi.org/10.1016/j.meegid.2024.105682	283	5059918	131186	17879	11767	513	32554	50	0	15.43	34.65	34.57	69.22	15.35	0	0	0	1	156	269	0	0.35	55.12	95.05
ERR13148497	ERR13148497	SAMEA115652490	Portugal	Human	PRJEB57933	https://doi.org/10.1016/j.meegid.2024.105682	187	5067647	196348	27099	17609	542	54192	32	0	15.36	34.66	34.59	69.25	15.4	0	0	0	7	119	175	0	3.74	63.64	93.58
ERR13148502	ERR13148502	SAMEA115652428	Portugal	Human	PRJEB57933	https://doi.org/10.1016/j.meegid.2024.105682	371	5373506	141243	14483	9944	525	24343	64	0	15.63	34.5	34.38	68.88	15.48	0	0	0	2	185	349	0	0.54	49.87	94.07
ERR13148504	ERR13148504	SAMEA115652484	Portugal	Human	PRJEB57933	https://doi.org/10.1016/j.meegid.2024.105682	279	5003661	138035	17934	10721	525	34766	43	0	15.44	34.58	34.62	69.2	15.36	0	0	0	2	149	263	0	0.72	53.41	94.27
ERR13148505	ERR13148505	SAMEA115652459	Portugal	Human	PRJEB57933	https://doi.org/10.1016/j.meegid.2024.105682	190	5174360	226107	27233	15971	506	56758	28	0	15.49	34.63	34.49	69.12	15.39	0	0	0	8	114	178	0	4.21	60	93.68
ERR13148507	ERR13148507	SAMEA115652431	Portugal	Human	PRJEB57933	https://doi.org/10.1016/j.meegid.2024.105682	381	5356665	99509	14059	9392	514	24166	67	0	15.58	34.48	34.41	68.89	15.53	0	0	0	0	187	358	0	0	49.08	93.96
ERR13148509	ERR13148509	SAMEA115652511	Portugal	Human	PRJEB57933	https://doi.org/10.1016/j.meegid.2024.105682	139	4867006	179206	35014	21246	507	68767	24	0	15.34	34.65	34.76	69.41	15.25	0	0	0	10	100	132	0	7.19	71.94	94.96
ERR13148511	ERR13148511	SAMEA115652485	Portugal	Human	PRJEB57933	https://doi.org/10.1016/j.meegid.2024.105682	367	5298843	97390	14438	9207	508	26669	63	0	15.56	34.5	34.44	68.94	15.5	0	0	0	0	175	341	0	0	47.68	92.92
ERR13148513	ERR13148513	SAMEA115652435	Portugal	Human	PRJEB57933	https://doi.org/10.1016/j.meegid.2024.105682	335	5218521	79457	15577	10057	505	30666	59	0	15.57	34.55	34.45	69	15.43	0	0	0	0	168	311	0	0	50.15	92.84
ERR13148516	ERR13148516	SAMEA115652405	Portugal	Human	PRJEB57933	https://doi.org/10.1016/j.meegid.2024.105682	343	5406577	83681	15762	10335	500	32448	57	0	15.57	34.46	34.5	68.96	15.47	0	0	0	0	176	315	0	0	51.31	91.84
ERR13148519	ERR13148519	SAMEA115652396	Portugal	Human	PRJEB57933	https://doi.org/10.1016/j.meegid.2024.105682	374	5396651	118967	14429	9409	505	27887	62	0	15.65	34.43	34.39	68.82	15.52	0	0	0	1	178	348	0	0.27	47.59	93.05
ERR13148520	ERR13148520	SAMEA115652526	Portugal	Human	PRJEB57933	https://doi.org/10.1016/j.meegid.2024.105682	189	5001714	144348	26464	16670	506	43130	33	0	15.46	34.63	34.56	69.19	15.35	0	0	0	7	132	183	0	3.7	69.84	96.83
ERR13148525	ERR13148525	SAMEA115652409	Portugal	Human	PRJEB57933	https://doi.org/10.1016/j.meegid.2024.105682	351	5322106	114030	15162	9914	526	28366	62	0	15.57	34.47	34.52	68.99	15.44	0	0	0	1	174	326	0	0.28	49.57	92.88
ERR13148526	ERR13148526	SAMEA115652464	Portugal	Human	PRJEB57933	https://doi.org/10.1016/j.meegid.2024.105682	152	5105050	216139	33585	18936	542	80899	22	0	15.46	34.5	34.59	69.09	15.45	0	0	0	14	100	146	0	9.21	65.79	96.05
ERR13148531	ERR13148531	SAMEA115652442	Portugal	Human	PRJEB57933	https://doi.org/10.1016/j.meegid.2024.105682	338	5256220	141163	15550	9767	515	30715	55	0	15.52	34.51	34.56	69.07	15.42	0	0	0	2	168	313	0	0.59	49.7	92.6
ERR13148532	ERR13148532	SAMEA115652439	Portugal	Human	PRJEB57933	https://doi.org/10.1016/j.meegid.2024.105682	421	5358598	94029	12728	7791	520	22600	69	0	15.65	34.51	34.36	68.87	15.48	0	0	0	0	178	392	0	0	42.28	93.11
ERR13148533	ERR13148533	SAMEA115652443	Portugal	Human	PRJEB57933	https://doi.org/10.1016/j.meegid.2024.105682	378	5256274	100552	13905	8135	506	28817	64	0	15.59	34.5	34.45	68.95	15.46	0	0	0	1	172	352	0	0.26	45.5	93.12
ERR13148534	ERR13148534	SAMEA115652532	Portugal	Human	PRJEB57933	https://doi.org/10.1016/j.meegid.2024.105682	275	5515415	179219	20056	10530	526	43401	39	0	15.61	34.5	34.35	68.85	15.54	0	0	0	4	139	250	0	1.45	50.55	90.91
ERR13148535	ERR13148535	SAMEA115652446	Portugal	Human	PRJEB57933	https://doi.org/10.1016/j.meegid.2024.105682	275	5213295	144053	18957	11635	513	35005	48	0	15.54	34.56	34.47	69.03	15.44	0	0	0	2	154	263	0	0.73	56	95.64
ERR13148536	ERR13148536	SAMEA115652527	Portugal	Human	PRJEB57933	https://doi.org/10.1016/j.meegid.2024.105682	160	4954001	326406	30962	16166	508	69063	19	0	15.39	34.71	34.62	69.33	15.28	0	0	0	10	100	150	0	6.25	62.5	93.75
ERR13148541	ERR13148541	SAMEA115652531	Portugal	Human	PRJEB57933	https://doi.org/10.1016/j.meegid.2024.105682	175	5065920	186874	28948	15668	505	68917	24	0	15.44	34.54	34.63	69.17	15.39	0	0	0	12	103	164	0	6.86	58.86	93.71
ERR13148545	ERR13148545	SAMEA115652535	Portugal	Human	PRJEB57933	https://doi.org/10.1016/j.meegid.2024.105682	440	5425928	69966	12331	7167	502	23823	76	0	15.63	34.48	34.43	68.91	15.46	0	0	0	0	188	406	0	0	42.73	92.27
ERR13148547	ERR13148547	SAMEA115652460	Portugal	Human	PRJEB57933	https://doi.org/10.1016/j.meegid.2024.105682	323	5194681	90764	16082	10964	547	30701	58	0	15.5	34.57	34.55	69.12	15.39	0	0	0	0	167	312	0	0	51.7	96.59
ERR13148548	ERR13148548	SAMEA115652475	Portugal	Human	PRJEB57933	https://doi.org/10.1016/j.meegid.2024.105682	341	5147068	144135	15094	9102	516	30121	52	0	15.52	34.56	34.53	69.09	15.38	0	0	0	4	162	318	0	1.17	47.51	93.26
ERR13148552	ERR13148552	SAMEA115652438	Portugal	Human	PRJEB57933	https://doi.org/10.1016/j.meegid.2024.105682	528	5328126	85762	10091	6786	524	17223	92	0	15.66	34.52	34.36	68.88	15.47	0	0	0	0	183	486	0	0	34.66	92.05
ERR13148557	ERR13148557	SAMEA115652397	Portugal	Human	PRJEB57933	https://doi.org/10.1016/j.meegid.2024.105682	369	5757531	93571	15603	9788	527	30914	62	0	15.72	34.38	34.34	68.72	15.57	0	0	0	0	183	336	0	0	49.59	91.06
ERR13148563	ERR13148563	SAMEA115652426	Portugal	Human	PRJEB57933	https://doi.org/10.1016/j.meegid.2024.105682	381	5370400	117884	14095	9446	530	26803	62	0	15.64	34.53	34.35	68.88	15.48	0	0	0	1	183	352	0	0.26	48.03	92.39
ERR13148569	ERR13148569	SAMEA115652496	Portugal	Human	PRJEB57933	https://doi.org/10.1016/j.meegid.2024.105682	227	5274600	189391	23236	12778	561	49708	33	0	15.51	34.53	34.52	69.05	15.44	0	0	0	7	135	214	0	3.08	59.47	94.27
ERR13148571	ERR13148571	SAMEA115652468	Portugal	Human	PRJEB57933	https://doi.org/10.1016/j.meegid.2024.105682	400	5192008	131252	12980	8737	551	22215	72	0	15.6	34.5	34.52	69.02	15.38	0	0	0	1	186	377	0	0.25	46.5	94.25
ERR13148572	ERR13148572	SAMEA115652495	Portugal	Human	PRJEB57933	https://doi.org/10.1016/j.meegid.2024.105682	252	5093198	121611	20211	12762	509	36821	47	0	15.52	34.56	34.57	69.13	15.34	0	0	0	2	149	237	0	0.79	59.13	94.05
ERR13148573	ERR13148573	SAMEA115652524	Portugal	Human	PRJEB57933	https://doi.org/10.1016/j.meegid.2024.105682	233	4945722	225417	21226	11763	506	43403	33	0	15.39	34.66	34.63	69.29	15.32	0	0	0	5	127	207	0	2.15	54.51	88.84
ERR13148575	ERR13148575	SAMEA115652441	Portugal	Human	PRJEB57933	https://doi.org/10.1016/j.meegid.2024.105682	388	5365476	82539	13828	8636	507	27586	64	0	15.62	34.49	34.39	68.88	15.49	0	0	0	0	179	360	0	0	46.13	92.78
ERR13148578	ERR13148578	SAMEA115652528	Portugal	Human	PRJEB57933	https://doi.org/10.1016/j.meegid.2024.105682	331	4977366	94879	15037	8296	508	30518	52	0	15.4	34.62	34.64	69.26	15.33	0	0	0	0	151	305	0	0	45.62	92.15
ERR13148582	ERR13148582	SAMEA115652483	Portugal	Human	PRJEB57933	https://doi.org/10.1016/j.meegid.2024.105682	453	5355618	81448	11822	7568	509	21411	78	0	15.61	34.53	34.42	68.95	15.45	0	0	0	0	187	419	0	0	41.28	92.49
ERR13148585	ERR13148585	SAMEA115652504	Portugal	Human	PRJEB57933	https://doi.org/10.1016/j.meegid.2024.105682	271	4937425	123997	18219	11204	553	33494	43	0	15.4	34.64	34.65	69.29	15.31	0	0	0	3	151	252	0	1.11	55.72	92.99
ERR13148587	ERR13148587	SAMEA115652402	Portugal	Human	PRJEB57933	https://doi.org/10.1016/j.meegid.2024.105682	273	5145428	142868	18847	11518	503	37377	47	0	15.43	34.61	34.59	69.2	15.38	0	0	0	1	149	261	0	0.37	54.58	95.6
ERR13148591	ERR13148591	SAMEA115652498	Portugal	Human	PRJEB57933	https://doi.org/10.1016/j.meegid.2024.105682	301	4911076	144025	16315	10068	524	28540	46	0	15.41	34.68	34.62	69.3	15.28	0	0	0	3	151	279	0	1	50.17	92.69
ERR13148593	ERR13148593	SAMEA115652465	Portugal	Human	PRJEB57933	https://doi.org/10.1016/j.meegid.2024.105682	224	5302669	140289	23672	12865	510	52835	33	0	15.54	34.59	34.37	68.96	15.49	0	0	0	6	126	206	0	2.68	56.25	91.96
ERR13148594	ERR13148594	SAMEA115652516	Portugal	Human	PRJEB57933	https://doi.org/10.1016/j.meegid.2024.105682	165	5001756	142215	30313	20822	578	56299	28	0	15.41	34.63	34.54	69.17	15.41	0	0	0	9	111	157	0	5.45	67.27	95.15
ERR13148598	ERR13148598	SAMEA115652437	Portugal	Human	PRJEB57933	https://doi.org/10.1016/j.meegid.2024.105682	380	5253010	115432	13823	7750	501	28040	58	0	15.58	34.51	34.43	68.94	15.47	0	0	0	2	161	355	0	0.53	42.37	93.42
ERR13148599	ERR13148599	SAMEA115652412	Portugal	Human	PRJEB57933	https://doi.org/10.1016/j.meegid.2024.105682	166	5159745	221904	31082	20054	542	57874	27	0	15.37	34.58	34.63	69.21	15.42	0	0	0	9	112	161	0	5.42	67.47	96.99
ERR13148602	ERR13148602	SAMEA115652444	Portugal	Human	PRJEB57933	https://doi.org/10.1016/j.meegid.2024.105682	265	5030001	118512	18981	11360	509	35172	47	0	15.51	34.58	34.56	69.14	15.35	0	0	0	2	149	253	0	0.75	56.23	95.47
ERR13148605	ERR13148605	SAMEA115652476	Portugal	Human	PRJEB57933	https://doi.org/10.1016/j.meegid.2024.105682	214	5317719	157682	24849	13122	530	52315	33	0	15.48	34.52	34.51	69.03	15.49	0	0	0	6	119	202	0	2.8	55.61	94.39
ERR13148607	ERR13148607	SAMEA115652406	Portugal	Human	PRJEB57933	https://doi.org/10.1016/j.meegid.2024.105682	272	4887491	125952	17968	11880	501	32310	46	0	15.36	34.66	34.7	69.36	15.28	0	0	0	2	152	258	0	0.74	55.88	94.85
ERR13148609	ERR13148609	SAMEA115652415	Portugal	Human	PRJEB57933	https://doi.org/10.1016/j.meegid.2024.105682	375	5255178	102659	14013	7795	513	28612	58	0	15.56	34.5	34.44	68.94	15.49	0	0	0	1	162	354	0	0.27	43.2	94.4
ERR13148610	ERR13148610	SAMEA115652413	Portugal	Human	PRJEB57933	https://doi.org/10.1016/j.meegid.2024.105682	266	4939907	131008	18571	11617	515	32863	44	0	15.38	34.73	34.63	69.36	15.27	0	0	0	3	152	253	0	1.13	57.14	95.11
ERR13148615	ERR13148615	SAMEA115652445	Portugal	Human	PRJEB57933	https://doi.org/10.1016/j.meegid.2024.105682	255	5099635	152428	19998	13926	512	35745	45	0	15.45	34.55	34.59	69.14	15.41	0	0	0	2	151	242	0	0.78	59.22	94.9
ERR13148616	ERR13148616	SAMEA115652514	Portugal	Human	PRJEB57933	https://doi.org/10.1016/j.meegid.2024.105682	270	5136092	99389	19022	12827	506	32538	51	0	15.5	34.57	34.59	69.16	15.34	0	0	0	0	163	257	0	0	60.37	95.19
ERR13148619	ERR13148619	SAMEA115652507	Portugal	Human	PRJEB57933	https://doi.org/10.1016/j.meegid.2024.105682	502	5190834	126086	10340	6606	502	17166	86	0	15.63	34.52	34.45	68.97	15.4	0	0	0	1	189	454	0	0.2	37.65	90.44
ERR13148620	ERR13148620	SAMEA115652425	Portugal	Human	PRJEB57933	https://doi.org/10.1016/j.meegid.2024.105682	317	5373470	87581	16951	10841	555	29698	56	0	15.63	34.47	34.4	68.87	15.51	0	0	0	0	170	302	0	0	53.63	95.27
ERR13148621	ERR13148621	SAMEA115652427	Portugal	Human	PRJEB57933	https://doi.org/10.1016/j.meegid.2024.105682	318	5373071	87578	16896	10571	510	30481	54	0	15.59	34.46	34.4	68.86	15.55	0	0	0	0	170	301	0	0	53.46	94.65
OCU462	*	SAMN05412760	Japan	Environment	PRJNA329425		483	5811762	140308	12032	6063	200	25525	65	0	15.38	33.42	33.3	66.72	15.27	2.64	0	0	3	184	396	0	0.62	38.1	81.99
OCU464	DRR286167	SAMD00292827	Japan	Human	PRJDB11434		3	5275043	5178255	1758347	78497	18291	5178255	1	0	15.48	34.48	34.5	68.98	15.54	0	0	1	1	3	3	33.33	33.33	100	100
OCU491	*	SAMN05821955	Japan	Pig	PRJNA344401		236	4990846	4990846	21147	9782	204	49059	28	0	15.07	33.71	33.83	67.54	15.12	2.27	0	0	9	117	197	0	3.81	49.58	83.47
SRR10053763	SRR10053763	SAMN07410283	USA	Human	PRJNA339271	https://doi.org/10.3201/eid2503.180336	101	5061257	352061	50111	10368	1082	185971	10	0	15.45	34.61	34.61	69.22	15.33	0	0	0	17	52	101	0	16.83	51.49	100
SRR10098937	SRR10098937	SAMN07410284	USA	Human	PRJNA339271	https://doi.org/10.3201/eid2503.180336	129	5513713	487064	42741	10295	1036	155193	11	0	15.58	34.4	34.46	68.86	15.56	0	0	0	16	67	129	0	12.4	51.94	100
SRR10112070	SRR10112070	SAMN07410292	USA	Human	PRJNA339271	https://doi.org/10.3201/eid2503.180336	125	5270417	352041	42163	8512	1028	162060	11	0	15.54	34.65	34.45	69.1	15.36	0	0	0	19	62	125	0	15.2	49.6	100
SRR10112071	SRR10112071	SAMN07410288	USA	Human	PRJNA339271	https://doi.org/10.3201/eid2503.180336	113	5074609	487064	44908	9764	1036	155292	11	0	15.39	34.64	34.58	69.22	15.39	0	0	0	15	56	113	0	13.27	49.56	100
SRR10112072	SRR10112072	SAMN07410289	USA	Human	PRJNA339271	https://doi.org/10.3201/eid2503.180336	86	5242009	493368	60953	16405	1024	194952	9	0	15.47	34.55	34.55	69.1	15.44	0	0	0	17	49	86	0	19.77	56.98	100
SRR10112073	SRR10112073	SAMN07410294	USA	Human	PRJNA339271	https://doi.org/10.3201/eid2503.180336	92	5232140	485122	56871	20124	1080	161751	10	0	15.41	34.55	34.56	69.11	15.47	0	0	0	19	54	92	0	20.65	58.7	100
SRR10112074	SRR10112074	SAMN07410287	USA	Human	PRJNA339271	https://doi.org/10.3201/eid2503.180336	104	5509842	531261	52979	9760	1002	213351	9	0	15.61	34.47	34.34	68.81	15.58	0	0	0	17	50	104	0	16.35	48.08	100
SRR10112075	SRR10112075	SAMN07410286	USA	Human	PRJNA339271	https://doi.org/10.3201/eid2503.180336	95	5073241	420674	53402	11169	1173	200414	9	0	15.43	34.56	34.63	69.19	15.38	0	0	0	18	50	95	0	18.95	52.63	100
SRR10112076	SRR10112076	SAMN07410293	USA	Human	PRJNA339271	https://doi.org/10.3201/eid2503.180336	86	5287584	540317	61483	19442	1141	168266	9	0	15.42	34.53	34.52	69.05	15.52	0	0	0	17	51	86	0	19.77	59.3	100
SRR10112077	SRR10112077	SAMN07410295	USA	Human	PRJNA339271	https://doi.org/10.3201/eid2503.180336	91	5094902	492620	55987	20252	1164	193627	10	0	15.39	34.6	34.6	69.2	15.41	0	0	0	18	53	91	0	19.78	58.24	100
SRR10112078	SRR10112078	SAMN07410290	USA	Human	PRJNA339271	https://doi.org/10.3201/eid2503.180336	285	5506880	210879	19322	7631	1005	42740	35	0	15.63	34.48	34.41	68.89	15.47	0	0	0	6	127	285	0	2.11	44.56	100
SRR10112079	SRR10112079	SAMN07410291	USA	Human	PRJNA339271	https://doi.org/10.3201/eid2503.180336	133	5292117	403721	39790	7385	1028	173974	11	0	15.54	34.63	34.46	69.09	15.37	0	0	0	18	60	133	0	13.53	45.11	100
SRR10112080	SRR10112080	SAMN07410285	USA	Human	PRJNA339271	https://doi.org/10.3201/eid2503.180336	133	5421146	455007	40760	4722	1004	190320	10	0	15.59	34.51	34.4	68.91	15.5	0	0	0	18	50	133	0	13.53	37.59	100
SRR10112132	SRR10112132	SAMN07410298	USA	Environment	PRJNA339271	https://doi.org/10.3201/eid2503.180336	107	5333949	499082	49849	11174	1089	184589	10	0	15.47	34.47	34.59	69.06	15.46	0	0	0	20	55	107	0	18.69	51.4	100
SRR10112133	SRR10112133	SAMN07410303	USA	Environment	PRJNA339271	https://doi.org/10.3201/eid2503.180336	110	5233877	413164	47580	12247	1073	142073	12	0	15.49	34.57	34.55	69.12	15.39	0	0	0	19	60	110	0	17.27	54.55	100
SRR10112134	SRR10112134	SAMN07410300	USA	Environment	PRJNA339271	https://doi.org/10.3201/eid2503.180336	130	5346847	408228	41129	10097	1048	123524	14	0	15.48	34.43	34.6	69.03	15.49	0	0	0	19	65	130	0	14.62	50	100
SRR10112135	SRR10112135	SAMN07410304	USA	Environment	PRJNA339271	https://doi.org/10.3201/eid2503.180336	136	5294834	363152	38932	11419	1091	96883	15	0	15.54	34.58	34.44	69.02	15.44	0	0	0	13	73	136	0	9.56	53.68	100
SRR10112136	SRR10112136	SAMN07410297	USA	Environment	PRJNA339271	https://doi.org/10.3201/eid2503.180336	91	5235261	457850	57530	10277	1011	206296	8	0	15.43	34.59	34.52	69.11	15.47	0	0	0	18	46	91	0	19.78	50.55	100
SRR10112137	SRR10112137	SAMN07410306	USA	Environment	PRJNA339271	https://doi.org/10.3201/eid2503.180336	96	5306175	531262	55272	7674	1002	190186	9	0	15.56	34.55	34.39	68.94	15.51	0	0	0	17	46	96	0	17.71	47.92	100
SRR10112138	SRR10112138	SAMN07410301	USA	Environment	PRJNA339271	https://doi.org/10.3201/eid2503.180336	110	5312317	355488	48293	11478	1088	166775	11	0	15.52	34.5	34.54	69.04	15.44	0	0	0	17	59	110	0	15.45	53.64	100
SRR10112139	SRR10112139	SAMN07410302	USA	Environment	PRJNA339271	https://doi.org/10.3201/eid2503.180336	119	5255176	420674	44161	10433	1028	154729	10	0	15.48	34.49	34.56	69.05	15.47	0	0	0	17	60	119	0	14.29	50.42	100
SRR10112140	SRR10112140	SAMN07410299	USA	Environment	PRJNA339271	https://doi.org/10.3201/eid2503.180336	105	5469655	499082	52091	10270	1009	203540	10	0	15.52	34.43	34.51	68.94	15.53	0	0	0	20	53	105	0	19.05	50.48	100
SRR10112141	SRR10112141	SAMN07410305	USA	Environment	PRJNA339271	https://doi.org/10.3201/eid2503.180336	108	5693932	498946	52721	15052	1113	154730	11	0	15.61	34.43	34.38	68.81	15.58	0	0	0	20	62	108	0	18.52	57.41	100
SRR10119997	SRR10119997	SAMN07410323	USA	Environment	PRJNA339271	https://doi.org/10.3201/eid2503.180336	90	5369788	498900	59664	11999	1022	207441	10	0	15.51	34.52	34.48	69	15.49	0	0	0	19	48	90	0	21.11	53.33	100
SRR10119998	SRR10119998	SAMN07410319	USA	Environment	PRJNA339271	https://doi.org/10.3201/eid2503.180336	136	5448148	486145	40059	10184	1012	146037	12	0	15.52	34.51	34.44	68.95	15.54	0	0	0	17	70	136	0	12.5	51.47	100
SRR10119999	SRR10119999	SAMN07410322	USA	Environment	PRJNA339271	https://doi.org/10.3201/eid2503.180336	122	5480200	498945	44919	9957	1027	163351	11	0	15.57	34.6	34.37	68.97	15.46	0	0	0	19	60	122	0	15.57	49.18	100
SRR10120000	SRR10120000	SAMN07410320	USA	Environment	PRJNA339271	https://doi.org/10.3201/eid2503.180336	91	5368772	492623	58997	22189	1166	194931	10	0	15.46	34.52	34.52	69.04	15.5	0	0	0	18	55	91	0	19.78	60.44	100
SRR10120001	SRR10120001	SAMN07410321	USA	Environment	PRJNA339271	https://doi.org/10.3201/eid2503.180336	113	5504401	327360	48711	13411	1018	154728	12	0	15.56	34.41	34.52	68.93	15.51	0	0	0	21	60	113	0	18.58	53.1	100
SRR10120005	SRR10120005	SAMN07410315	USA	Environment	PRJNA339271	https://doi.org/10.3201/eid2503.180336	74	5236322	498956	70761	11006	1080	221439	8	0	15.4	34.6	34.51	69.11	15.49	0	0	0	17	39	74	0	22.97	52.7	100
SRR10120006	SRR10120006	SAMN07410318	USA	Environment	PRJNA339271	https://doi.org/10.3201/eid2503.180336	145	5470054	485005	37724	8297	1119	154617	12	0	15.61	34.44	34.46	68.9	15.49	0	0	0	19	66	145	0	13.1	45.52	100
SRR10120007	SRR10120007	SAMN07410314	USA	Environment	PRJNA339271	https://doi.org/10.3201/eid2503.180336	123	5458454	377480	44377	9931	1038	178906	11	0	15.53	34.43	34.5	68.93	15.54	0	0	0	19	61	123	0	15.45	49.59	100
SRR10120008	SRR10120008	SAMN07410317	USA	Environment	PRJNA339271	https://doi.org/10.3201/eid2503.180336	149	5443440	358225	36533	10974	1018	104245	14	0	15.52	34.47	34.48	68.95	15.53	0	0	0	14	82	149	0	9.4	55.03	100
SRR10120009	SRR10120009	SAMN07410316	USA	Environment	PRJNA339271	https://doi.org/10.3201/eid2503.180336	79	5233524	632563	66247	14310	1080	206297	7	0	15.42	34.55	34.57	69.12	15.46	0	0	0	16	44	79	0	20.25	55.7	100
SRR10120486	SRR10120486	SAMN07410313	USA	Environment	PRJNA339271	https://doi.org/10.3201/eid2503.180336	99	5072107	401914	51233	7131	1113	187259	10	0	15.4	34.63	34.59	69.22	15.37	0	0	0	18	45	99	0	18.18	45.45	100
SRR10120487	SRR10120487	SAMN07410310	USA	Environment	PRJNA339271	https://doi.org/10.3201/eid2503.180336	110	5343142	710463	48574	7690	1021	198616	9	0	15.51	34.51	34.48	68.99	15.49	0	0	0	15	53	110	0	13.64	48.18	100
SRR10120488	SRR10120488	SAMN07410311	USA	Environment	PRJNA339271	https://doi.org/10.3201/eid2503.180336	152	5574896	498946	36676	8669	1011	129222	13	0	15.68	34.54	34.31	68.85	15.46	0	0	0	16	73	152	0	10.53	48.03	100
SRR10120489	SRR10120489	SAMN07410312	USA	Environment	PRJNA339271	https://doi.org/10.3201/eid2503.180336	130	5321082	472572	40931	10090	1095	157148	12	0	15.5	34.57	34.49	69.06	15.44	0	0	0	19	65	130	0	14.62	50	100
SRR10120490	SRR10120490	SAMN07410309	USA	Environment	PRJNA339271	https://doi.org/10.3201/eid2503.180336	84	5342741	710462	63604	16127	1011	214652	8	0	15.49	34.51	34.51	69.02	15.49	0	0	0	17	48	84	0	20.24	57.14	100
SRR10120491	SRR10120491	SAMN07410308	USA	Environment	PRJNA339271	https://doi.org/10.3201/eid2503.180336	101	5300643	498946	52481	15922	1036	162065	10	0	15.49	34.59	34.46	69.05	15.45	0	0	0	16	59	101	0	15.84	58.42	100
SRR10120492	SRR10120492	SAMN07410306	USA	Environment	PRJNA339271	https://doi.org/10.3201/eid2503.180336	96	5306175	531262	55272	7674	1002	190186	9	0	15.56	34.55	34.39	68.94	15.51	0	0	0	17	46	96	0	17.71	47.92	100
SRR10120493	SRR10120493	SAMN07410307	USA	Environment	PRJNA339271	https://doi.org/10.3201/eid2503.180336	101	5339518	679173	52866	15241	1017	167337	10	0	15.49	34.5	34.5	69	15.51	0	0	0	17	53	101	0	16.83	52.48	100
SRR13556487	SRR13556487	SAMN12984516	Japan	Pig	PRJNA576232	https://doi.org/10.1016/j.onehlt.2023.100559	70	5091974	491299	72742	31714	1067	187743	9	0	15.39	34.58	34.64	69.22	15.39	0	0	0	14	49	70	0	20	70	100
SRR13556488	SRR13556488	SAMN12984515	Japan	Pig	PRJNA576232	https://doi.org/10.1016/j.onehlt.2023.100559	128	5356800	239013	41850	16253	1040	113334	17	0	15.52	34.55	34.46	69.01	15.47	0	0	0	17	76	128	0	13.28	59.38	100
SRR13556489	SRR13556489	SAMN12984514	Japan	Pig	PRJNA576232	https://doi.org/10.1016/j.onehlt.2023.100559	121	5378389	251788	44449	23715	1039	95741	18	0	15.5	34.5	34.49	68.99	15.51	0	0	0	16	82	121	0	13.22	67.77	100
SRR13556490	SRR13556490	SAMN12984513	Japan	Pig	PRJNA576232	https://doi.org/10.1016/j.onehlt.2023.100559	78	5089765	527644	65253	33442	1060	154665	10	0	15.34	34.6	34.66	69.26	15.4	0	0	0	16	56	78	0	20.51	71.79	100
SRR13556491	SRR13556491	SAMN12984512	Japan	Pig	PRJNA576232	https://doi.org/10.1016/j.onehlt.2023.100559	122	5240047	326710	42951	26491	1046	89858	20	0	15.45	34.59	34.52	69.11	15.44	0	0	0	11	81	122	0	9.02	66.39	100
SRR13556492	SRR13556492	SAMN12984511	Japan	Pig	PRJNA576232	https://doi.org/10.1016/j.onehlt.2023.100559	128	5410438	335063	42269	18909	1107	113026	17	0	15.49	34.49	34.48	68.97	15.54	0	0	0	17	84	128	0	13.28	65.62	100
SRR13556493	SRR13556493	SAMN12984510	Japan	Pig	PRJNA576232	https://doi.org/10.1016/j.onehlt.2023.100559	115	5055378	249208	43959	26061	1000	103285	17	0	15.4	34.58	34.64	69.22	15.37	0	0	0	18	78	114	0	15.65	67.83	99.13
SRR13556494	SRR13556494	SAMN12984535	Japan	Pig	PRJNA576232	https://doi.org/10.1016/j.onehlt.2023.100559	152	5406406	272936	35568	15452	1054	82920	21	0	15.59	34.43	34.47	68.9	15.51	0	0	0	14	93	152	0	9.21	61.18	100
SRR13556495	SRR13556495	SAMN12984534	Japan	Pig	PRJNA576232	https://doi.org/10.1016/j.onehlt.2023.100559	91	5341983	491285	58703	31460	1070	124264	11	0	15.53	34.51	34.47	68.98	15.5	0	0	0	16	67	91	0	17.58	73.63	100
SRR13556496	SRR13556496	SAMN12984533	Japan	Pig	PRJNA576232	https://doi.org/10.1016/j.onehlt.2023.100559	581	5021016	107656	8642	5400	1004	14190	103	0	15.65	34.36	34.41	68.77	15.57	0	0	0	1	162	581	0	0.17	27.88	100
SRR13556497	SRR13556497	SAMN12984532	Japan	Pig	PRJNA576232	https://doi.org/10.1016/j.onehlt.2023.100559	486	4822014	126085	9921	6144	1003	16834	79	0	15.52	34.56	34.5	69.06	15.42	0	0	0	1	151	486	0	0.21	31.07	100
SRR13556498	SRR13556498	SAMN12984531	Japan	Pig	PRJNA576232	https://doi.org/10.1016/j.onehlt.2023.100559	559	4776238	133336	8544	5309	1002	13114	89	0	15.58	34.56	34.45	69.01	15.42	0	0	0	1	137	559	0	0.18	24.51	100
SRR13556499	SRR13556499	SAMN12984530	Japan	Pig	PRJNA576232	https://doi.org/10.1016/j.onehlt.2023.100559	684	5120658	94887	7486	4551	1014	12018	111	0	15.82	34.36	34.18	68.54	15.64	0	0	0	0	146	684	0	0	21.35	100
SRR13556500	SRR13556500	SAMN12984529	Japan	Pig	PRJNA576232	https://doi.org/10.1016/j.onehlt.2023.100559	668	4891847	86463	7323	4690	1005	11306	118	0	15.73	34.34	34.34	68.68	15.6	0	0	0	0	136	668	0	0	20.36	100
SRR13556501	SRR13556501	SAMN12984528	Japan	Pig	PRJNA576232	https://doi.org/10.1016/j.onehlt.2023.100559	536	4777015	98980	8912	5428	1017	14706	90	0	15.55	34.52	34.49	69.01	15.44	0	0	0	0	153	536	0	0	28.54	100
SRR13556502	SRR13556502	SAMN12984527	Japan	Pig	PRJNA576232	https://doi.org/10.1016/j.onehlt.2023.100559	535	4779971	111348	8934	5450	1002	13912	91	0	15.53	34.52	34.49	69.01	15.46	0	0	0	1	153	535	0	0.19	28.6	100
SRR13556503	SRR13556503	SAMN12984509	Japan	Pig	PRJNA576232	https://doi.org/10.1016/j.onehlt.2023.100559	126	5424583	239046	43052	19600	1027	94108	19	0	15.52	34.57	34.42	68.99	15.49	0	0	0	16	81	126	0	12.7	64.29	100
SRR13556504	SRR13556504	SAMN12984526	Japan	Pig	PRJNA576232	https://doi.org/10.1016/j.onehlt.2023.100559	488	4949622	203543	10142	5888	1001	17761	75	0	15.59	34.46	34.47	68.93	15.48	0	0	0	1	155	488	0	0.2	31.76	100
SRR13556505	SRR13556505	SAMN12984525	Japan	Pig	PRJNA576232	https://doi.org/10.1016/j.onehlt.2023.100559	89	5084559	342622	57129	28108	1029	127824	12	0	15.43	34.62	34.59	69.21	15.36	0	0	0	16	66	89	0	17.98	74.16	100
SRR13556506	SRR13556506	SAMN12984524	Japan	Pig	PRJNA576232	https://doi.org/10.1016/j.onehlt.2023.100559	97	5111011	342007	52690	24987	1013	121720	12	0	15.43	34.6	34.55	69.15	15.42	0	0	0	15	63	97	0	15.46	64.95	100
SRR13556507	SRR13556507	SAMN12984523	Japan	Pig	PRJNA576232	https://doi.org/10.1016/j.onehlt.2023.100559	110	5082992	239098	46209	25545	1035	91485	18	0	15.42	34.66	34.54	69.2	15.39	0	0	0	12	82	110	0	10.91	74.55	100
SRR13556508	SRR13556508	SAMN12984522	Japan	Pig	PRJNA576232	https://doi.org/10.1016/j.onehlt.2023.100559	83	4939593	350901	59513	30233	1036	111943	11	0	15.39	34.6	34.63	69.23	15.38	0	0	0	14	61	83	0	16.87	73.49	100
SRR13556509	SRR13556509	SAMN12984521	Japan	Pig	PRJNA576232	https://doi.org/10.1016/j.onehlt.2023.100559	96	5099180	511523	53116	21579	1046	140237	12	0	15.41	34.6	34.58	69.18	15.4	0	0	0	18	58	96	0	18.75	60.42	100
SRR13556510	SRR13556510	SAMN12984520	Japan	Pig	PRJNA576232	https://doi.org/10.1016/j.onehlt.2023.100559	93	5097769	511510	54814	22130	1029	130206	12	0	15.41	34.6	34.58	69.18	15.41	0	0	0	18	59	93	0	19.35	63.44	100
SRR13556511	SRR13556511	SAMN12984519	Japan	Pig	PRJNA576232	https://doi.org/10.1016/j.onehlt.2023.100559	92	5099242	527644	55426	26603	1040	113747	11	0	15.34	34.61	34.63	69.24	15.42	0	0	0	17	59	92	0	18.48	64.13	100
SRR13556512	SRR13556512	SAMN12984518	Japan	Pig	PRJNA576232	https://doi.org/10.1016/j.onehlt.2023.100559	135	5617954	389743	41614	19349	1029	95711	18	0	15.63	34.45	34.33	68.78	15.59	0	0	0	16	90	135	0	11.85	66.67	100
SRR13556513	SRR13556513	SAMN12984517	Japan	Pig	PRJNA576232	https://doi.org/10.1016/j.onehlt.2023.100559	68	5111088	415114	75163	19998	1029	197730	9	0	15.42	34.62	34.55	69.17	15.41	0	0	0	19	39	68	0	27.94	57.35	100
SRR13556514	SRR13556514	SAMN12984508	Japan	Pig	PRJNA576232	https://doi.org/10.1016/j.onehlt.2023.100559	81	5180535	326844	63957	30324	1029	131523	13	0	15.41	34.52	34.65	69.17	15.42	0	0	0	19	61	81	0	23.46	75.31	100
SRR13556515	SRR13556515	SAMN12984507	Japan	Pig	PRJNA576232	https://doi.org/10.1016/j.onehlt.2023.100559	124	5457790	401166	44014	15621	1029	106934	16	0	15.52	34.6	34.37	68.97	15.51	0	0	0	16	75	124	0	12.9	60.48	100
SRR14736612	SRR14736612	SAMN19550774	USA	Human	PRJNA734948		216	5197454	235557	24062	13104	1018	48169	31	0	15.55	34.48	34.5	68.98	15.47	0	0	0	9	119	216	0	4.17	55.09	100
SRR14736613	SRR14736613	SAMN19550773	USA	Human	PRJNA734948		235	5223504	247555	22227	12352	1019	42119	31	0	15.54	34.51	34.49	69	15.47	0	0	0	8	133	235	0	3.4	56.6	100
SRR14736614	SRR14736614	SAMN19550772	USA	Human	PRJNA734948		229	5246544	249850	22910	12840	1028	44018	32	0	15.61	34.48	34.45	68.93	15.47	0	0	0	9	127	229	0	3.93	55.46	100
SRR14736620	SRR14736620	SAMN19550767	USA	Human	PRJNA734948		309	5230642	180763	16927	9696	1016	32543	50	0	15.58	34.5	34.43	68.93	15.5	0	0	0	3	150	309	0	0.97	48.54	100
SRR24927425	SRR24927425	SAMN35656217	USA	Human	PRJNA315990	https://doi.org/10.1128/msystems.01194-21	158	5815514	362699	36807	15197	1027	98707	20	0	15.66	34.34	34.34	68.68	15.66	0	0	0	19	95	158	0	12.03	60.13	100
SRR24927428	SRR24927428	SAMN35656214	USA	Human	PRJNA315990	https://doi.org/10.1128/msystems.01194-21	196	5394127	210010	27521	12202	1004	68586	24	0	15.56	34.48	34.44	68.92	15.51	0	0	0	13	105	196	0	6.63	53.57	100
SRR24927433	SRR24927433	SAMN35656230	USA	Human	PRJNA315990	https://doi.org/10.1128/msystems.01194-21	127	5121742	256771	40328	19593	1017	104538	15	0	15.4	34.6	34.59	69.19	15.42	0	0	0	15	80	127	0	11.81	62.99	100
SRR24927439	SRR24927439	SAMN35656224	USA	Human	PRJNA315990	https://doi.org/10.1128/msystems.01194-21	229	5919626	200334	25849	14618	1027	57133	33	0	15.72	34.32	34.27	68.59	15.69	0	0	0	11	134	229	0	4.8	58.52	100
SRR24927440	SRR24927440	SAMN35656223	USA	Human	PRJNA315990	https://doi.org/10.1128/msystems.01194-21	139	5136407	270511	36952	22211	1028	65698	22	0	15.45	34.62	34.55	69.17	15.38	0	0	0	9	99	139	0	6.47	71.22	100
SRR24927441	SRR24927441	SAMN35656222	USA	Human	PRJNA315990	https://doi.org/10.1128/msystems.01194-21	267	5392554	170600	20196	12510	1013	35660	41	0	15.65	34.43	34.35	68.78	15.57	0	0	0	6	152	267	0	2.25	56.93	100
SRR7800400	SRR7800400	SAMN09758841	USA	Human	PRJNA319839	10.3201/eid2711.210124.	220	5321441	169584	24188	15266	1002	48714	36	0	15.48	34.47	34.55	69.02	15.49	0	0	0	5	138	220	0	2.27	62.73	100
SRR7800401	SRR7800401	SAMN09758831	USA	Human	PRJNA319839	10.3201/eid2711.210124.	224	5590935	156272	24959	15690	1033	55438	35	0	15.62	34.44	34.39	68.83	15.55	0	0	0	9	138	224	0	4.02	61.61	100
SRR7800442	SRR7800442	SAMN09758829	USA	Human	PRJNA319839	10.3201/eid2711.210124.	220	5271321	135322	23960	15531	1014	47473	37	0	15.52	34.51	34.47	68.98	15.5	0	0	0	4	126	220	0	1.82	57.27	100
SRR7800445	SRR7800445	SAMN09758840	USA	Human	PRJNA319839	10.3201/eid2711.210124.	228	5312662	151850	23301	14449	1129	48579	40	0	15.52	34.5	34.53	69.03	15.44	0	0	0	3	139	228	0	1.32	60.96	100
SRR7800447	SRR7800447	SAMN09758845	USA	Human	PRJNA319839	10.3201/eid2711.210124.	184	5154575	125004	28013	18576	1012	55330	32	0	15.47	34.63	34.51	69.14	15.39	0	0	0	8	124	184	0	4.35	67.39	100
SRR7800450	SRR7800450	SAMN09758850	USA	Human	PRJNA319839	10.3201/eid2711.210124.	201	5208444	160124	25912	15526	1007	51035	33	0	15.46	34.6	34.52	69.12	15.41	0	0	0	7	127	201	0	3.48	63.18	100
SRR7800469	SRR7800469	SAMN09758821	USA	Human	PRJNA319839	10.3201/eid2711.210124.	245	5554864	156241	22672	14277	1029	48775	38	0	15.66	34.41	34.35	68.76	15.57	0	0	0	7	141	245	0	2.86	57.55	100
SRR7800472	SRR7800472	SAMN09758853	USA	Human	PRJNA319839	10.3201/eid2711.210124.	215	5209800	158666	24231	15251	1030	43113	38	0	15.49	34.57	34.56	69.13	15.39	0	0	0	3	130	215	0	1.4	60.47	100
SRR7800484	SRR7800484	SAMN09758862	USA	Human	PRJNA319839	10.3201/eid2711.210124.	249	5345796	135322	21469	14433	1035	36724	42	0	15.6	34.43	34.5	68.93	15.47	0	0	0	6	147	249	0	2.41	59.04	100
SRR7800485	SRR7800485	SAMN09758860	USA	Human	PRJNA319839	10.3201/eid2711.210124.	168	5031288	163010	29948	17925	1036	59313	28	0	15.4	34.6	34.61	69.21	15.38	0	0	0	9	107	168	0	5.36	63.69	100
SRR7800520	SRR7800520	SAMN09758825	USA	Human	PRJNA319839	10.3201/eid2711.210124.	207	5356436	186451	25876	15495	1021	53601	31	0	15.51	34.54	34.49	69.03	15.46	0	0	0	9	125	207	0	4.35	60.39	100
SRR7800521	SRR7800521	SAMN09758826	USA	Human	PRJNA319839	10.3201/eid2711.210124.	219	5356060	202050	24456	14705	1020	50466	33	0	15.53	34.55	34.47	69.02	15.45	0	0	0	7	128	219	0	3.2	58.45	100
SRR7800522	SRR7800522	SAMN09758823	USA	Human	PRJNA319839	10.3201/eid2711.210124.	235	5313442	178373	22610	16151	1037	37142	41	0	15.54	34.53	34.48	69.01	15.44	0	0	0	3	148	235	0	1.28	62.98	100
SRR7800523	SRR7800523	SAMN09758824	USA	Human	PRJNA319839	10.3201/eid2711.210124.	185	5207058	170281	28146	17625	1040	56793	30	0	15.49	34.54	34.49	69.03	15.48	0	0	0	9	125	185	0	4.86	67.57	100
SRR7800525	SRR7800525	SAMN09758830	USA	Human	PRJNA319839	10.3201/eid2711.210124.	237	5588507	135380	23580	15200	1051	45610	36	0	15.62	34.42	34.41	68.83	15.55	0	0	0	9	142	237	0	3.8	59.92	100
SRR7800529	SRR7800529	SAMN09758856	USA	Human	PRJNA319839	10.3201/eid2711.210124.	836	5561547	63745	6652	4360	1000	10093	151	0	15.76	34.37	34.24	68.61	15.63	0	0	0	0	153	835	0	0	18.3	99.88
SRR7800530	SRR7800530	SAMN09758813	USA	Human	PRJNA319839	10.3201/eid2711.210124.	197	5376091	192060	27289	16318	1011	54289	31	0	15.64	34.49	34.33	68.82	15.54	0	0	0	7	120	197	0	3.55	60.91	100
SRR7800545	SRR7800545	SAMN09758805	USA	Human	PRJNA319839	10.3201/eid2711.210124.	207	5349352	157968	25842	15521	1031	55452	33	0	15.55	34.46	34.48	68.94	15.51	0	0	0	5	118	207	0	2.42	57	100
SRR7800546	SRR7800546	SAMN09758859	USA	Human	PRJNA319839	10.3201/eid2711.210124.	178	5024823	196346	28229	18502	1058	54720	31	0	15.44	34.69	34.52	69.21	15.35	0	0	0	5	119	178	0	2.81	66.85	100
SRR7800555	SRR7800555	SAMN09758836	USA	Human	PRJNA319839	10.3201/eid2711.210124.	217	5183863	145475	23888	15183	1000	43183	37	0	15.54	34.5	34.54	69.04	15.43	0	0	0	5	136	216	0	2.3	62.67	99.54
SRR7800562	SRR7800562	SAMN09758814	USA	Human	PRJNA319839	10.3201/eid2711.210124.	188	5558673	223274	29567	15825	1002	72062	27	0	15.58	34.43	34.45	68.88	15.54	0	0	0	11	115	188	0	5.85	61.17	100
SRR7800563	SRR7800563	SAMN09758802	USA	Human	PRJNA319839	10.3201/eid2711.210124.	214	5420843	186479	25331	14519	1025	54894	33	0	15.6	34.45	34.42	68.87	15.53	0	0	0	5	123	214	0	2.34	57.48	100
SRR7800564	SRR7800564	SAMN09758801	USA	Human	PRJNA319839	10.3201/eid2711.210124.	181	5282611	273529	29185	18871	1015	62212	29	0	15.55	34.55	34.42	68.97	15.48	0	0	0	7	115	181	0	3.87	63.54	100
SRR7800565	SRR7800565	SAMN09758800	USA	Human	PRJNA319839	10.3201/eid2711.210124.	199	5294259	162037	26604	16396	1016	60972	31	0	15.58	34.57	34.39	68.96	15.46	0	0	0	8	119	199	0	4.02	59.8	100
SRR7800566	SRR7800566	SAMN09758799	USA	Human	PRJNA319839	10.3201/eid2711.210124.	168	5173997	205177	30797	18544	1045	66739	26	0	15.53	34.59	34.47	69.06	15.41	0	0	0	10	109	168	0	5.95	64.88	100
SRR7800567	SRR7800567	SAMN09758798	USA	Human	PRJNA319839	10.3201/eid2711.210124.	223	5311938	133051	23820	15239	1062	53893	36	0	15.55	34.53	34.47	69	15.45	0	0	0	4	134	223	0	1.79	60.09	100
SRR7800568	SRR7800568	SAMN09758797	USA	Human	PRJNA319839	10.3201/eid2711.210124.	227	5348214	162150	23560	14418	1051	53626	35	0	15.61	34.5	34.39	68.89	15.5	0	0	0	6	131	227	0	2.64	57.71	100
SRR7800569	SRR7800569	SAMN09758796	USA	Human	PRJNA319839	10.3201/eid2711.210124.	220	5000241	131016	22728	13393	1023	48505	35	0	15.4	34.67	34.59	69.26	15.34	0	0	0	7	129	220	0	3.18	58.64	100
SRR7800570	SRR7800570	SAMN09758795	USA	Human	PRJNA319839	10.3201/eid2711.210124.	222	5585946	230614	25161	10507	1012	61370	28	0	15.68	34.32	34.37	68.69	15.63	0	0	0	9	114	222	0	4.05	51.35	100
SRR7800571	SRR7800571	SAMN09758794	USA	Human	PRJNA319839	10.3201/eid2711.210124.	218	5541484	135406	25419	18650	1021	45178	41	0	15.64	34.39	34.41	68.8	15.56	0	0	0	3	142	218	0	1.38	65.14	100
SRR7800572	SRR7800572	SAMN09758793	USA	Human	PRJNA319839	10.3201/eid2711.210124.	158	5108663	197410	32333	20010	1052	60423	29	0	15.37	34.59	34.64	69.23	15.41	0	0	0	6	107	158	0	3.8	67.72	100
SRR7800573	SRR7800573	SAMN09758816	USA	Human	PRJNA319839	10.3201/eid2711.210124.	197	5264106	205462	26721	15715	1052	55578	30	0	15.45	34.47	34.55	69.02	15.53	0	0	0	7	118	197	0	3.55	59.9	100
SRR7800576	SRR7800576	SAMN09758815	USA	Human	PRJNA319839	10.3201/eid2711.210124.	210	5232253	184432	24915	16626	1034	49744	34	0	15.48	34.54	34.54	69.08	15.45	0	0	0	3	132	210	0	1.43	62.86	100
SRR7800586	SRR7800586	SAMN09758838	USA	Human	PRJNA319839	10.3201/eid2711.210124.	169	5146085	192426	30450	17938	1014	55566	27	0	15.44	34.64	34.52	69.16	15.4	0	0	0	11	115	169	0	6.51	68.05	100
SRR7800587	SRR7800587	SAMN09758817	USA	Human	PRJNA319839	10.3201/eid2711.210124.	194	5208843	200452	26849	16487	1076	52972	33	0	15.5	34.59	34.5	69.09	15.41	0	0	0	6	118	194	0	3.09	60.82	100
SRR7800588	SRR7800588	SAMN09758851	USA	Human	PRJNA319839	10.3201/eid2711.210124.	190	5211909	158676	27431	14890	1038	55519	31	0	15.45	34.6	34.52	69.12	15.43	0	0	0	6	118	190	0	3.16	62.11	100
SRR7800589	SRR7800589	SAMN09758820	USA	Human	PRJNA319839	10.3201/eid2711.210124.	325	5670477	159653	17447	10696	1032	32042	53	0	15.67	34.44	34.33	68.77	15.56	0	0	0	3	169	325	0	0.92	52	100
SRR7800590	SRR7800590	SAMN09758819	USA	Human	PRJNA319839	10.3201/eid2711.210124.	128	5125158	252345	40040	21715	1060	74976	21	0	15.41	34.57	34.63	69.2	15.39	0	0	0	14	89	128	0	10.94	69.53	100
SRR7800604	SRR7800604	SAMN09758811	USA	Human	PRJNA319839	10.3201/eid2711.210124.	276	5352347	150234	19392	10030	1000	41627	40	0	15.56	34.47	34.44	68.91	15.52	0	0	0	5	138	275	0	1.81	50	99.64
SRR7800605	SRR7800605	SAMN09758812	USA	Human	PRJNA319839	10.3201/eid2711.210124.	247	5251172	127154	21259	12633	1010	42304	39	0	15.54	34.52	34.52	69.04	15.42	0	0	0	3	141	247	0	1.21	57.09	100
SRR7800606	SRR7800606	SAMN09758852	USA	Human	PRJNA319839	10.3201/eid2711.210124.	228	5200465	158588	22809	13420	1076	47116	38	0	15.48	34.61	34.52	69.13	15.39	0	0	0	2	135	228	0	0.88	59.21	100
SRR7800609	SRR7800609	SAMN09758803	USA	Human	PRJNA319839	10.3201/eid2711.210124.	169	5261303	207845	31131	17809	1056	66801	26	0	15.54	34.58	34.45	69.03	15.43	0	0	0	11	107	169	0	6.51	63.31	100
SRR7800610	SRR7800610	SAMN09758804	USA	Human	PRJNA319839	10.3201/eid2711.210124.	227	5286013	156245	23286	15170	1035	48804	37	0	15.56	34.48	34.46	68.94	15.5	0	0	0	3	134	227	0	1.32	59.03	100
SRR7800612	SRR7800612	SAMN09758806	USA	Human	PRJNA319839	10.3201/eid2711.210124.	228	5215708	151817	22875	13984	1042	48058	38	0	15.49	34.52	34.5	69.02	15.49	0	0	0	3	140	228	0	1.32	61.4	100
SRR7800613	SRR7800613	SAMN09758807	USA	Human	PRJNA319839	10.3201/eid2711.210124.	935	5740692	84824	6139	2768	1001	13209	101	0	15.85	34.23	34.24	68.47	15.67	0	0	0	0	144	935	0	0	15.4	100
SRR7800614	SRR7800614	SAMN09758808	USA	Human	PRJNA319839	10.3201/eid2711.210124.	142	5283227	195066	37205	19503	1059	86637	21	0	15.5	34.61	34.42	69.03	15.46	0	0	0	15	96	142	0	10.56	67.61	100
SRR7800615	SRR7800615	SAMN09758809	USA	Human	PRJNA319839	10.3201/eid2711.210124.	219	5429016	208425	24790	13390	1042	56227	33	0	15.52	34.49	34.5	68.99	15.5	0	0	0	6	127	219	0	2.74	57.99	100
SRR7800616	SRR7800616	SAMN09758810	USA	Human	PRJNA319839	10.3201/eid2711.210124.	219	5852460	156161	26723	14365	1035	56927	32	0	15.78	34.26	34.31	68.57	15.64	0	0	0	12	131	219	0	5.48	59.82	100
SRR7800632	SRR7800632	SAMN09758861	USA	Human	PRJNA319839	10.3201/eid2711.210124.	173	5027859	320663	29062	18777	1107	54718	29	0	15.44	34.61	34.6	69.21	15.36	0	0	0	4	117	173	0	2.31	67.63	100
SRR7800646	SRR7800646	SAMN09758827	USA	Human	PRJNA319839	10.3201/eid2711.210124.	198	5362458	150186	27083	16885	1023	53557	32	0	15.51	34.53	34.5	69.03	15.46	0	0	0	8	125	198	0	4.04	63.13	100
SRR7800648	SRR7800648	SAMN09758846	USA	Human	PRJNA319839	10.3201/eid2711.210124.	195	5151939	140320	26420	18304	1037	48482	34	0	15.48	34.63	34.5	69.13	15.38	0	0	0	7	129	195	0	3.59	66.15	100
SRR7800651	SRR7800651	SAMN09758847	USA	Human	PRJNA319839	10.3201/eid2711.210124.	175	5148563	144794	29420	18448	1083	64284	29	0	15.49	34.61	34.53	69.14	15.37	0	0	0	10	114	175	0	5.71	65.14	100
SRR7800652	SRR7800652	SAMN09758858	USA	Human	PRJNA319839	10.3201/eid2711.210124.	211	5180747	194479	24553	15813	1021	44205	34	0	15.56	34.58	34.47	69.05	15.39	0	0	0	4	131	211	0	1.9	62.09	100
SRR7800654	SRR7800654	SAMN09758848	USA	Human	PRJNA319839	10.3201/eid2711.210124.	285	6076189	167229	21319	11934	1023	41132	44	0	15.86	34.21	34.25	68.46	15.68	0	0	0	6	159	285	0	2.11	55.79	100
SRR7800663	SRR7800663	SAMN09758843	USA	Human	PRJNA319839	10.3201/eid2711.210124.	232	5217750	127387	22490	14380	1072	38524	38	0	15.51	34.54	34.51	69.05	15.43	0	0	0	5	138	232	0	2.16	59.48	100
SRR7800664	SRR7800664	SAMN09758822	USA	Human	PRJNA319839	10.3201/eid2711.210124.	271	5981984	156247	22073	10977	1017	45895	38	0	15.75	34.34	34.19	68.53	15.73	0	0	0	10	145	271	0	3.69	53.51	100
SRR7800667	SRR7800667	SAMN09758855	USA	Human	PRJNA319839	10.3201/eid2711.210124.	228	5260380	151903	23071	14034	1021	48426	35	0	15.55	34.5	34.47	68.97	15.47	0	0	0	6	126	228	0	2.63	55.26	100
SRR7800671	SRR7800671	SAMN09758818	USA	Human	PRJNA319839	10.3201/eid2711.210124.	186	5152918	183670	27703	17211	1043	55487	27	0	15.45	34.6	34.56	69.16	15.38	0	0	0	10	112	186	0	5.38	60.22	100
SRR7800684	SRR7800684	SAMN09758857	USA	Human	PRJNA319839	10.3201/eid2711.210124.	170	5073362	165604	29843	18119	1081	56233	29	0	15.42	34.6	34.6	69.2	15.38	0	0	0	7	110	170	0	4.12	64.71	100
SRR7800685	SRR7800685	SAMN09758789	USA	Human	PRJNA319839	10.3201/eid2711.210124.	192	5016020	186475	26125	16369	1072	50910	31	0	15.39	34.62	34.62	69.24	15.37	0	0	0	6	120	192	0	3.12	62.5	100
SRR7800686	SRR7800686	SAMN09758790	USA	Human	PRJNA319839	10.3201/eid2711.210124.	187	5688602	193385	30420	18036	1065	59746	30	0	15.71	34.4	34.25	68.65	15.64	0	0	0	12	129	187	0	6.42	68.98	100
SRR7800687	SRR7800687	SAMN09758787	USA	Human	PRJNA319839	10.3201/eid2711.210124.	212	5325764	187927	25121	15442	1044	56543	31	0	15.6	34.51	34.44	68.95	15.44	0	0	0	8	124	212	0	3.77	58.49	100
SRR7800688	SRR7800688	SAMN09758788	USA	Human	PRJNA319839	10.3201/eid2711.210124.	219	5514017	201475	25178	15532	1010	50212	34	0	15.6	34.48	34.38	68.86	15.54	0	0	0	6	130	219	0	2.74	59.36	100
SRR7800689	SRR7800689	SAMN09758785	USA	Human	PRJNA319839	10.3201/eid2711.210124.	187	5203378	194439	27825	15363	1013	59186	28	0	15.56	34.51	34.47	68.98	15.46	0	0	0	9	109	187	0	4.81	58.29	100
SRR7800690	SRR7800690	SAMN09758786	USA	Human	PRJNA319839	10.3201/eid2711.210124.	190	5284123	194419	27811	15548	1040	60888	28	0	15.54	34.49	34.47	68.96	15.51	0	0	0	8	110	190	0	4.21	57.89	100
SRR7800691	SRR7800691	SAMN09758783	USA	Human	PRJNA319839	10.3201/eid2711.210124.	149	5078261	194461	34082	19495	1018	70593	24	0	15.45	34.58	34.57	69.15	15.4	0	0	0	8	95	149	0	5.37	63.76	100
SRR7800692	SRR7800692	SAMN09758784	USA	Human	PRJNA319839	10.3201/eid2711.210124.	185	5203371	194461	28126	15519	1011	67169	26	0	15.52	34.51	34.47	68.98	15.49	0	0	0	10	110	185	0	5.41	59.46	100
SRR7800694	SRR7800694	SAMN09758791	USA	Human	PRJNA319839	10.3201/eid2711.210124.	160	5213340	200694	32583	17762	1060	65466	28	0	15.42	34.59	34.57	69.16	15.42	0	0	0	9	106	160	0	5.62	66.25	100
SRR7800695	SRR7800695	SAMN09758792	USA	Human	PRJNA319839	10.3201/eid2711.210124.	186	5097962	200694	27408	18508	1009	50015	34	0	15.42	34.6	34.61	69.21	15.37	0	0	0	6	120	186	0	3.23	64.52	100
SRR7800704	SRR7800704	SAMN09758849	USA	Human	PRJNA319839	10.3201/eid2711.210124.	232	5204515	111321	22433	15180	1020	40837	42	0	15.48	34.5	34.54	69.04	15.48	0	0	0	3	139	232	0	1.29	59.91	100
SRR7800733	SRR7800733	SAMN09758835	USA	Human	PRJNA319839	10.3201/eid2711.210124.	206	5042468	196302	24478	17479	1049	43336	38	0	15.46	34.61	34.56	69.17	15.38	0	0	0	3	132	206	0	1.46	64.08	100
SRR7800734	SRR7800734	SAMN09758834	USA	Human	PRJNA319839	10.3201/eid2711.210124.	226	5184726	135380	22941	14343	1035	41722	37	0	15.53	34.53	34.51	69.04	15.44	0	0	0	5	134	226	0	2.21	59.29	100
SRR7800735	SRR7800735	SAMN09758833	USA	Human	PRJNA319839	10.3201/eid2711.210124.	177	5047677	196346	28517	17428	1085	54021	30	0	15.46	34.61	34.57	69.18	15.37	0	0	0	5	116	177	0	2.82	65.54	100
SRR7800737	SRR7800737	SAMN09758839	USA	Human	PRJNA319839	10.3201/eid2711.210124.	224	5164328	161300	23055	13364	1024	51708	32	0	15.48	34.52	34.52	69.04	15.48	0	0	0	6	124	224	0	2.68	55.36	100
SRR7800738	SRR7800738	SAMN09758828	USA	Human	PRJNA319839	10.3201/eid2711.210124.	195	5216604	120945	26751	17794	1096	52271	35	0	15.54	34.5	34.51	69.01	15.46	0	0	0	5	125	195	0	2.56	64.1	100
SRR7800739	SRR7800739	SAMN09758837	USA	Human	PRJNA319839	10.3201/eid2711.210124.	220	5217837	161357	23717	15339	1066	48046	37	0	15.5	34.52	34.49	69.01	15.48	0	0	0	4	134	220	0	1.82	60.91	100
SRR7800740	SRR7800740	SAMN09758842	USA	Human	PRJNA319839	10.3201/eid2711.210124.	207	5229275	156263	25262	15449	1037	51869	31	0	15.54	34.52	34.54	69.06	15.4	0	0	0	10	125	207	0	4.83	60.39	100
*Assembled whole-genome sequences; raw reads unavailable in SRA.
